# Supplementary material for: Salivary extracellular vesicle-derived microRNAs are related to variances in parameters of obesity, taste and eating behaviour
Source: Mol Metab. 2025 Oct 3;102:102265. doi: 10.1016/j.molmet.2025.102265 (PMC12557581; doi:10.1016/j.molmet.2025.102265)
Supplement: Multimedia component 1 [file mmc1.xlsx]

## Sheet: Suppl.Table 1
Tool	Pathway	Used for plot	P-value	P-adjusted	Q-value	Observed miRNAs	miRNAs/precursors
Pathways (miRWalk)	hsa00500 Starch and sucrose metabolism	0	0.0348467	0.0467176	0.0467176	26	hsa-miR-24-3p; hsa-miR-296-3p; hsa-miR-99b-5p; hsa-let-7b-5p; hsa-miR-375-3p; hsa-miR-23b-3p; hsa-miR-143-3p; hsa-miR-1-3p; hsa-miR-92a-3p; hsa-miR-23a-3p; hsa-miR-30a-5p; hsa-miR-122-5p; hsa-miR-92b-5p; hsa-miR-26b-5p; hsa-miR-125b-5p; hsa-miR-744-5p; hsa-miR-125a-5p; hsa-miR-192-5p; hsa-miR-16-5p; hsa-miR-10a-5p; hsa-miR-155-5p; hsa-miR-191-5p; hsa-miR-671-5p; hsa-miR-10b-5p; hsa-miR-106b-5p; h…
Pathways (miRWalk)	P00007 Axon guidance mediated by semaphorins	0	0.0344329	0.04629	0.04629	24	hsa-miR-423-5p; hsa-miR-200c-3p; hsa-let-7b-5p; hsa-miR-30c-5p; hsa-miR-375-3p; hsa-miR-26a-5p; hsa-miR-221-3p; hsa-miR-1-3p; hsa-miR-122-5p; hsa-miR-26b-5p; hsa-miR-181a-5p; hsa-miR-320c; hsa-miR-25-3p; hsa-miR-128-3p; hsa-miR-7-5p; hsa-miR-320a-3p; hsa-miR-192-5p; hsa-miR-16-5p; hsa-miR-101-3p; hsa-miR-10a-5p; hsa-miR-155-5p; hsa-miR-146b-5p; hsa-miR-17-5p; hsa-miR-185-5p
Pathways (miRWalk)	WP3 Keap1 Nrf2	0	0.0344329	0.04629	0.04629	24	hsa-miR-423-5p; hsa-miR-24-3p; hsa-miR-375-3p; hsa-miR-200a-3p; hsa-miR-148b-3p; hsa-miR-27a-3p; hsa-miR-1-3p; hsa-miR-92a-3p; hsa-miR-140-3p; hsa-miR-122-5p; hsa-miR-106b-3p; hsa-miR-26b-5p; hsa-miR-744-5p; hsa-miR-128-3p; hsa-miR-7-5p; hsa-miR-92b-3p; hsa-miR-125a-5p; hsa-miR-16-5p; hsa-miR-24-2-5p; hsa-miR-10a-5p; hsa-miR-155-5p; hsa-miR-196a-5p; hsa-miR-877-5p; hsa-miR-17-5p
Pathways (miRWalk)	P02742 Tetrahydrofolate biosynthesis	0	0.0341546	0.0461702	0.0461702	6	hsa-let-7b-5p; hsa-miR-99a-5p; hsa-miR-222-3p; hsa-miR-1-3p; hsa-miR-26b-5p; hsa-miR-192-5p
Pathways (miRWalk)	P02738 De novo purine biosynthesis	0	0.033999	0.0460875	0.0460875	38	hsa-miR-423-5p; hsa-miR-24-3p; hsa-let-7i-5p; hsa-let-7b-5p; hsa-let-7a-5p; hsa-miR-100-5p; hsa-miR-30c-5p; hsa-miR-23b-3p; hsa-miR-26a-5p; hsa-miR-221-3p; hsa-miR-148b-3p; hsa-miR-27a-3p; hsa-miR-1-3p; hsa-miR-92a-3p; hsa-let-7e-5p; hsa-miR-30b-5p; hsa-miR-23a-3p; hsa-miR-30a-5p; hsa-miR-26b-5p; hsa-miR-125b-5p; hsa-miR-744-5p; hsa-miR-29b-3p; hsa-let-7g-5p; hsa-miR-320a-3p; hsa-miR-125a-5p; hsa…
Pathways (miRWalk)	P02744 Fructose galactose metabolism	0	0.0308203	0.041895	0.041895	9	hsa-miR-148a-5p; hsa-miR-378a-3p; hsa-miR-375-3p; hsa-miR-23b-3p; hsa-miR-122-5p; hsa-miR-26b-5p; hsa-miR-92b-3p; hsa-miR-1260b; hsa-miR-197-3p
Pathways (miRWalk)	WP12 Osteoclast Signaling	0	0.0307385	0.041895	0.041895	16	hsa-miR-296-3p; hsa-let-7b-5p; hsa-let-7a-5p; hsa-miR-21-5p; hsa-miR-30c-5p; hsa-miR-146a-5p; hsa-miR-26a-5p; hsa-miR-140-3p; hsa-miR-122-5p; hsa-miR-26b-5p; hsa-miR-744-5p; hsa-miR-125a-5p; hsa-miR-192-5p; hsa-miR-10a-5p; hsa-miR-877-5p; hsa-miR-106b-5p
Pathways (miRWalk)	hsa00533 Keratan sulfate biosynthesis	0	0.0306723	0.041895	0.041895	11	hsa-let-7c-5p; hsa-miR-221-3p; hsa-miR-1-3p; hsa-miR-92a-3p; hsa-miR-122-5p; hsa-miR-26b-5p; hsa-miR-125b-5p; hsa-miR-128-3p; hsa-miR-16-5p; hsa-miR-96-5p; hsa-miR-155-5p
Pathways (miRWalk)	P00051 TCA cycle	0	0.0305721	0.041895	0.041895	11	hsa-miR-423-3p; hsa-miR-92a-3p; hsa-miR-30a-5p; hsa-miR-26b-5p; hsa-miR-25-3p; hsa-miR-7-5p; hsa-miR-320a-3p; hsa-miR-183-5p; hsa-miR-1260b; hsa-miR-16-5p; hsa-miR-361-5p
Pathways (miRWalk)	P02776 Serine glycine biosynthesis	0	0.0305721	0.041895	0.041895	11	hsa-miR-296-3p; hsa-let-7a-5p; hsa-miR-423-3p; hsa-miR-1-3p; hsa-miR-92a-3p; hsa-miR-122-5p; hsa-miR-26b-5p; hsa-miR-125b-5p; hsa-miR-1260b; hsa-miR-16-5p; hsa-miR-155-5p
Pathways (miRWalk)	P04396 Vitamin D metabolism and pathway	0	0.0305721	0.041895	0.041895	11	hsa-let-7a-5p; hsa-miR-92a-3p; hsa-miR-30a-5p; hsa-miR-26b-5p; hsa-miR-27b-3p; hsa-miR-125b-5p; hsa-miR-125a-5p; hsa-miR-501-3p; hsa-miR-192-5p; hsa-miR-16-5p; hsa-miR-671-5p
Pathways (miRWalk)	hsa00750 Vitamin B6 metabolism	0	0.0305721	0.041895	0.041895	11	hsa-miR-24-3p; hsa-miR-1-3p; hsa-miR-92a-3p; hsa-miR-30a-5p; hsa-miR-26b-5p; hsa-miR-125b-5p; hsa-miR-744-5p; hsa-miR-25-3p; hsa-miR-1260b; hsa-miR-16-5p; hsa-miR-155-5p
Pathways (miRWalk)	hsa00601 Glycosphingolipid biosynthesis lacto and neolacto series	0	0.0301734	0.0418313	0.0418313	16	hsa-miR-21-5p; hsa-miR-30c-5p; hsa-miR-221-3p; hsa-miR-1-3p; hsa-miR-92a-3p; hsa-miR-30b-5p; hsa-miR-122-5p; hsa-miR-26b-5p; hsa-miR-125b-5p; hsa-miR-128-3p; hsa-miR-192-5p; hsa-miR-16-5p; hsa-miR-10a-5p; hsa-miR-96-5p; hsa-miR-155-5p; hsa-miR-10b-5p
Pathways (miRWalk)	P00023 General transcription regulation	0	0.0301401	0.0418313	0.0418313	28	hsa-miR-423-5p; hsa-miR-24-3p; hsa-let-7b-5p; hsa-let-7a-5p; hsa-let-7f-5p; hsa-miR-21-5p; hsa-miR-100-5p; hsa-miR-99a-5p; hsa-miR-30d-5p; hsa-miR-221-3p; hsa-miR-1-3p; hsa-miR-92a-3p; hsa-miR-30a-5p; hsa-miR-122-5p; hsa-miR-26b-5p; hsa-miR-181a-5p; hsa-miR-7-5p; hsa-miR-92b-3p; hsa-miR-320a-3p; hsa-miR-192-5p; hsa-miR-16-5p; hsa-miR-10a-5p; hsa-miR-96-5p; hsa-miR-155-5p; hsa-miR-877-5p; hsa-miR-…
Pathways (miRWalk)	WP368 Mitochondrial LC Fatty Acid Beta Oxidation	0	0.0296537	0.0413457	0.0413457	20	hsa-miR-378a-3p; hsa-let-7b-5p; hsa-miR-370-3p; hsa-miR-151a-3p; hsa-miR-100-5p; hsa-miR-375-3p; hsa-miR-221-3p; hsa-miR-1-3p; hsa-miR-92a-3p; hsa-miR-30a-5p; hsa-miR-340-5p; hsa-miR-26b-5p; hsa-miR-128-3p; hsa-miR-1260b; hsa-miR-192-5p; hsa-miR-16-5p; hsa-miR-155-5p; hsa-miR-191-5p; hsa-miR-197-3p; hsa-miR-877-5p
Pathways (miRWalk)	hsa00760 Nicotinate and nicotinamide metabolism	0	0.0270231	0.0377859	0.0377859	18	hsa-miR-21-5p; hsa-miR-375-3p; hsa-miR-423-3p; hsa-miR-1-3p; hsa-miR-92a-3p; hsa-miR-30a-5p; hsa-miR-122-5p; hsa-miR-26b-5p; hsa-miR-125b-5p; hsa-miR-181a-5p; hsa-miR-29b-3p; hsa-miR-320a-3p; hsa-miR-125a-5p; hsa-miR-192-5p; hsa-miR-16-5p; hsa-miR-155-5p; hsa-miR-196a-5p; hsa-miR-106b-5p
Pathways (miRWalk)	WP430 Statin Pathway	0	0.0258429	0.0362395	0.0362395	27	hsa-let-7b-5p; hsa-miR-205-5p; hsa-miR-26a-5p; hsa-miR-223-3p; hsa-miR-148b-3p; hsa-miR-27a-3p; hsa-miR-1-3p; hsa-miR-92a-3p; hsa-let-7e-5p; hsa-miR-30a-5p; hsa-miR-122-5p; hsa-miR-29c-3p; hsa-miR-26b-5p; hsa-miR-125b-5p; hsa-miR-744-5p; hsa-miR-25-3p; hsa-miR-128-3p; hsa-miR-92b-3p; hsa-miR-183-5p; hsa-miR-26b-3p; hsa-miR-192-5p; hsa-miR-96-5p; hsa-miR-155-5p; hsa-miR-191-5p; hsa-miR-29a-3p; hsa…
Pathways (miRWalk)	WP455 GPCRs Class A Rhodopsin like	0	0.025452	0.0357942	0.0357942	29	hsa-miR-148a-3p; hsa-miR-200c-3p; hsa-miR-296-3p; hsa-let-7a-5p; hsa-miR-22-3p; hsa-miR-21-5p; hsa-miR-99a-5p; hsa-miR-203a-3p; hsa-miR-146a-5p; hsa-miR-148b-3p; hsa-miR-1-3p; hsa-miR-26b-5p; hsa-miR-27b-3p; hsa-miR-181a-5p; hsa-miR-744-5p; hsa-miR-128-3p; hsa-miR-7-5p; hsa-miR-320a-3p; hsa-miR-183-5p; hsa-let-7d-5p; hsa-miR-192-5p; hsa-miR-16-5p; hsa-miR-10a-5p; hsa-miR-96-5p; hsa-miR-155-5p; hs…
Pathways (miRWalk)	P02746 Heme biosynthesis	0	0.0254243	0.0357942	0.0357942	19	hsa-let-7b-5p; hsa-miR-30c-5p; hsa-miR-375-3p; hsa-miR-222-3p; hsa-miR-1-3p; hsa-miR-92a-3p; hsa-let-7e-5p; hsa-miR-140-3p; hsa-miR-30a-5p; hsa-miR-26b-5p; hsa-miR-744-5p; hsa-miR-25-3p; hsa-miR-92b-3p; hsa-miR-320a-3p; hsa-miR-16-5p; hsa-miR-155-5p; hsa-miR-10b-5p; hsa-miR-17-5p; hsa-miR-361-5p
Pathways (miRWalk)	P02736 Coenzyme A biosynthesis	0	0.0244868	0.0346364	0.0346364	11	hsa-miR-100-5p; hsa-miR-375-3p; hsa-miR-23b-3p; hsa-miR-222-3p; hsa-miR-221-3p; hsa-miR-1-3p; hsa-miR-92a-3p; hsa-miR-26b-5p; hsa-miR-320a-3p; hsa-miR-10a-5p; hsa-miR-106b-5p
Pathways (miRWalk)	P00037 Ionotropic glutamate receptor pathway	0	0.0242586	0.0344134	0.0344134	15	hsa-let-7b-5p; hsa-let-7a-5p; hsa-miR-100-5p; hsa-miR-1-3p; hsa-miR-1307-3p; hsa-let-7e-5p; hsa-miR-30a-5p; hsa-miR-26b-5p; hsa-miR-125b-5p; hsa-miR-7-5p; hsa-miR-181b-5p; hsa-miR-192-5p; hsa-miR-16-5p; hsa-miR-155-5p; hsa-miR-196a-5p
Pathways (miRWalk)	hsa05110 Vibrio cholerae infection	0	0.0224099	0.0318835	0.0318835	49	hsa-miR-423-5p; hsa-miR-378a-3p; hsa-miR-296-3p; hsa-miR-99b-5p; hsa-let-7c-5p; hsa-let-7b-5p; hsa-let-7a-5p; hsa-miR-22-3p; hsa-miR-100-5p; hsa-miR-30c-5p; hsa-miR-375-3p; hsa-miR-99a-5p; hsa-miR-423-3p; hsa-miR-203a-3p; hsa-miR-222-3p; hsa-miR-221-3p; hsa-miR-182-5p; hsa-miR-1-3p; hsa-miR-1307-3p; hsa-miR-92a-3p; hsa-miR-320b; hsa-miR-30b-5p; hsa-miR-30a-5p; hsa-miR-1295a; hsa-miR-26b-5p; hsa-m…
Pathways (miRWalk)	hsa04742 Taste transduction	1	0.0223421	0.03188	0.03188	17	hsa-let-7b-5p; hsa-miR-22-3p; hsa-miR-375-3p; hsa-miR-23b-3p; hsa-miR-182-5p; hsa-miR-1-3p; hsa-miR-92a-3p; hsa-miR-320b; hsa-miR-26b-5p; hsa-miR-744-5p; hsa-miR-320a-3p; hsa-miR-106a-5p; hsa-miR-16-5p; hsa-miR-101-3p; hsa-miR-96-5p; hsa-miR-155-5p; hsa-miR-17-5p
Pathways (miRWalk)	hsa00460 Cyanoamino acid metabolism	0	0.020007	0.0286317	0.0286317	4	hsa-let-7a-5p; hsa-miR-423-3p; hsa-miR-92a-3p; hsa-miR-125b-5p
Pathways (miRWalk)	hsa03430 Mismatch repair	0	0.0196088	0.0281444	0.0281444	26	hsa-miR-24-3p; hsa-miR-296-3p; hsa-let-7b-5p; hsa-miR-151a-3p; hsa-miR-21-5p; hsa-miR-375-3p; hsa-miR-23b-3p; hsa-miR-222-3p; hsa-miR-26a-5p; hsa-miR-30e-5p; hsa-miR-1-3p; hsa-miR-92a-3p; hsa-let-7e-5p; hsa-miR-30a-5p; hsa-miR-26b-5p; hsa-miR-744-5p; hsa-miR-92b-3p; hsa-miR-183-5p; hsa-miR-192-5p; hsa-miR-16-5p; hsa-miR-101-3p; hsa-miR-96-5p; hsa-miR-155-5p; hsa-miR-29a-3p; hsa-miR-196a-5p; hsa-m…
Pathways (miRWalk)	P02748 Isoleucine biosynthesis	0	0.0195542	0.0281444	0.0281444	7	hsa-let-7b-5p; hsa-let-7a-5p; hsa-miR-21-5p; hsa-miR-23b-3p; hsa-miR-1-3p; hsa-miR-125b-5p; hsa-miR-155-5p
Pathways (miRWalk)	P02785 Valine biosynthesis	0	0.0195542	0.0281444	0.0281444	7	hsa-let-7b-5p; hsa-let-7a-5p; hsa-miR-21-5p; hsa-miR-23b-3p; hsa-miR-1-3p; hsa-miR-125b-5p; hsa-miR-155-5p
Pathways (miRWalk)	WP206 Fatty Acid Omega Oxidation	0	0.0195542	0.0281444	0.0281444	7	hsa-miR-296-3p; hsa-let-7b-5p; hsa-miR-1-3p; hsa-miR-26b-5p; hsa-miR-27b-3p; hsa-miR-125b-5p; hsa-miR-16-5p
Pathways (miRWalk)	WP100 Glutathione metabolism	0	0.0191727	0.0278461	0.0278461	12	hsa-miR-24-3p; hsa-let-7b-5p; hsa-miR-1-3p; hsa-miR-92a-3p; hsa-miR-30a-5p; hsa-miR-26b-5p; hsa-miR-181a-5p; hsa-miR-744-5p; hsa-miR-92b-3p; hsa-miR-183-5p; hsa-miR-16-5p; hsa-miR-155-5p
Pathways (miRWalk)	Intestinal immune network for IgA production	0	0.0188385	0.0274424	0.0274424	22	hsa-miR-24-3p; hsa-let-7a-5p; hsa-miR-21-5p; hsa-miR-30c-5p; hsa-miR-375-3p; hsa-miR-146a-5p; hsa-miR-26a-5p; hsa-miR-148b-3p; hsa-miR-1-3p; hsa-miR-23a-3p; hsa-miR-122-5p; hsa-miR-26b-5p; hsa-miR-125b-5p; hsa-miR-744-5p; hsa-miR-486-5p; hsa-miR-106a-5p; hsa-miR-192-5p; hsa-miR-126-5p; hsa-miR-101-3p; hsa-miR-155-5p; hsa-miR-224-5p; hsa-miR-126-3p
Pathways (miRWalk)	hsa04672 Intestinal immune network for IgA production	0	0.0188385	0.0274424	0.0274424	22	hsa-miR-24-3p; hsa-let-7a-5p; hsa-miR-21-5p; hsa-miR-30c-5p; hsa-miR-375-3p; hsa-miR-146a-5p; hsa-miR-26a-5p; hsa-miR-148b-3p; hsa-miR-1-3p; hsa-miR-23a-3p; hsa-miR-122-5p; hsa-miR-26b-5p; hsa-miR-125b-5p; hsa-miR-744-5p; hsa-miR-486-5p; hsa-miR-106a-5p; hsa-miR-192-5p; hsa-miR-126-5p; hsa-miR-101-3p; hsa-miR-155-5p; hsa-miR-224-5p; hsa-miR-126-3p
Pathways (miRWalk)	hsa00670 One carbon pool by folate	0	0.0188385	0.0274424	0.0274424	22	hsa-miR-24-3p; hsa-miR-99b-5p; hsa-let-7b-5p; hsa-let-7a-5p; hsa-miR-99a-5p; hsa-miR-423-3p; hsa-miR-30d-5p; hsa-miR-30e-5p; hsa-miR-1-3p; hsa-miR-92a-3p; hsa-miR-29c-3p; hsa-miR-26b-5p; hsa-miR-125b-5p; hsa-miR-744-5p; hsa-miR-320a-3p; hsa-miR-192-5p; hsa-miR-16-5p; hsa-miR-10a-5p; hsa-miR-96-5p; hsa-miR-155-5p; hsa-miR-877-5p; hsa-miR-106b-5p
Pathways (miRWalk)	hsa00520 Amino sugar and nucleotide sugar metabolism	1	0.0186089	0.0272707	0.0272707	35	hsa-miR-148a-5p; hsa-miR-378a-3p; hsa-miR-24-3p; hsa-miR-296-3p; hsa-miR-99b-5p; hsa-let-7b-5p; hsa-miR-21-5p; hsa-miR-375-3p; hsa-miR-23b-3p; hsa-miR-143-3p; hsa-miR-148b-3p; hsa-miR-1-3p; hsa-miR-92a-3p; hsa-miR-320b; hsa-miR-30b-5p; hsa-miR-30a-5p; hsa-miR-122-5p; hsa-miR-92b-5p; hsa-miR-26b-5p; hsa-miR-125b-5p; hsa-miR-744-5p; hsa-miR-128-3p; hsa-miR-320a-3p; hsa-miR-125a-5p; hsa-miR-192-5p; …
Pathways (miRWalk)	hsa00051 Fructose and mannose metabolism	1	0.0185444	0.027258	0.027258	28	hsa-miR-378a-3p; hsa-miR-99b-5p; hsa-let-7b-5p; hsa-miR-21-5p; hsa-miR-375-3p; hsa-miR-23b-3p; hsa-miR-423-3p; hsa-miR-143-3p; hsa-miR-148b-3p; hsa-miR-92a-3p; hsa-miR-320b; hsa-miR-30a-5p; hsa-miR-122-5p; hsa-miR-26b-5p; hsa-miR-125b-5p; hsa-miR-181a-5p; hsa-miR-92b-3p; hsa-miR-320a-3p; hsa-miR-125a-5p; hsa-miR-1260b; hsa-miR-342-5p; hsa-miR-16-5p; hsa-miR-10a-5p; hsa-miR-155-5p; hsa-miR-197-3p;…
Pathways (miRWalk)	WP383 Striated Muscle Contraction	0	0.0180163	0.0265618	0.0265618	43	hsa-miR-423-5p; hsa-miR-296-3p; hsa-miR-99b-5p; hsa-let-7c-5p; hsa-let-7b-5p; hsa-let-7f-5p; hsa-miR-21-5p; hsa-miR-30c-5p; hsa-miR-375-3p; hsa-miR-99a-5p; hsa-miR-23b-3p; hsa-miR-222-3p; hsa-miR-26a-5p; hsa-miR-221-3p; hsa-miR-148b-3p; hsa-miR-182-5p; hsa-miR-1-3p; hsa-miR-1307-3p; hsa-miR-92a-3p; hsa-miR-23a-3p; hsa-miR-30a-5p; hsa-miR-26b-5p; hsa-miR-744-5p; hsa-miR-128-3p; hsa-miR-7-5p; hsa-m…
Pathways (miRWalk)	P00050 Plasminogen activating cascade	0	0.0178397	0.0263811	0.0263811	19	hsa-miR-21-5p; hsa-miR-100-5p; hsa-miR-30c-5p; hsa-miR-99a-5p; hsa-miR-23b-3p; hsa-miR-222-3p; hsa-miR-143-3p; hsa-miR-27a-3p; hsa-miR-29c-3p; hsa-miR-26b-5p; hsa-miR-27b-3p; hsa-miR-125b-5p; hsa-miR-29b-3p; hsa-miR-409-3p; hsa-miR-192-5p; hsa-miR-16-5p; hsa-miR-155-5p; hsa-miR-29a-3p; hsa-miR-140-5p
Pathways (miRWalk)	hsa00360 Phenylalanine metabolism	0	0.0178397	0.0263811	0.0263811	19	hsa-let-7b-5p; hsa-let-7a-5p; hsa-miR-22-3p; hsa-miR-423-3p; hsa-miR-148b-3p; hsa-miR-1-3p; hsa-miR-92a-3p; hsa-miR-30a-5p; hsa-miR-451a; hsa-miR-181a-5p; hsa-miR-744-5p; hsa-miR-7-5p; hsa-miR-320a-3p; hsa-let-7d-5p; hsa-miR-192-5p; hsa-miR-16-5p; hsa-miR-155-5p; hsa-miR-196a-5p; hsa-miR-632
Pathways (miRWalk)	hsa03022 Basal transcription factors	0	0.0177692	0.0263811	0.0263811	31	hsa-miR-423-5p; hsa-miR-24-3p; hsa-let-7c-5p; hsa-let-7b-5p; hsa-let-7a-5p; hsa-let-7f-5p; hsa-miR-21-5p; hsa-miR-100-5p; hsa-miR-99a-5p; hsa-miR-23b-3p; hsa-miR-146a-5p; hsa-miR-221-3p; hsa-miR-1-3p; hsa-let-7e-5p; hsa-miR-30a-5p; hsa-miR-122-5p; hsa-miR-26b-5p; hsa-miR-181a-5p; hsa-miR-25-3p; hsa-miR-7-5p; hsa-miR-92b-3p; hsa-miR-181b-5p; hsa-miR-192-5p; hsa-miR-16-5p; hsa-miR-96-5p; hsa-miR-15…
Pathways (miRWalk)	P02724 Alanine biosynthesis	0	0.0172628	0.0257622	0.0257622	4	hsa-let-7b-5p; hsa-let-7a-5p; hsa-miR-21-5p; hsa-miR-155-5p
Pathways (miRWalk)	P02749 Leucine biosynthesis	0	0.0172628	0.0257622	0.0257622	4	hsa-let-7b-5p; hsa-let-7a-5p; hsa-miR-21-5p; hsa-miR-155-5p
Pathways (miRWalk)	P00041 Metabotropic glutamate receptor group I pathway	0	0.0164866	0.0247553	0.0247553	18	hsa-miR-296-3p; hsa-miR-22-3p; hsa-miR-21-5p; hsa-miR-375-3p; hsa-miR-340-5p; hsa-miR-106b-3p; hsa-miR-26b-5p; hsa-miR-125b-5p; hsa-miR-744-5p; hsa-miR-25-3p; hsa-miR-128-3p; hsa-miR-7-5p; hsa-let-7d-5p; hsa-miR-192-5p; hsa-miR-16-5p; hsa-miR-96-5p; hsa-miR-155-5p; hsa-miR-10b-5p
Pathways (miRWalk)	hsa04640 Hematopoietic cell lineage	0	0.0162782	0.0245178	0.0245178	30	hsa-miR-24-3p; hsa-let-7a-5p; hsa-miR-22-3p; hsa-miR-21-5p; hsa-miR-30c-5p; hsa-miR-203a-3p; hsa-miR-222-3p; hsa-miR-26a-5p; hsa-miR-200a-3p; hsa-miR-221-3p; hsa-miR-148b-3p; hsa-miR-1-3p; hsa-miR-92a-3p; hsa-miR-30b-5p; hsa-miR-23a-3p; hsa-miR-30a-5p; hsa-miR-26b-5p; hsa-miR-744-5p; hsa-miR-320a-3p; hsa-miR-125a-5p; hsa-miR-183-5p; hsa-miR-192-5p; hsa-miR-16-5p; hsa-miR-10a-5p; hsa-miR-155-5p; h…
Pathways (miRWalk)	WP170 Nuclear Receptors	0	0.0160214	0.0242057	0.0242057	45	hsa-miR-148a-3p; hsa-miR-24-3p; hsa-let-7b-5p; hsa-let-7a-5p; hsa-miR-22-3p; hsa-miR-21-5p; hsa-miR-375-3p; hsa-miR-423-3p; hsa-miR-222-3p; hsa-miR-30d-5p; hsa-miR-26a-5p; hsa-miR-141-3p; hsa-miR-221-3p; hsa-miR-148b-3p; hsa-miR-182-5p; hsa-miR-27a-3p; hsa-miR-1-3p; hsa-miR-92a-3p; hsa-miR-30a-5p; hsa-miR-206; hsa-miR-26b-5p; hsa-miR-27b-3p; hsa-miR-125b-5p; hsa-miR-181a-5p; hsa-miR-744-5p; hsa-m…
Pathways (miRWalk)	WP143 Fatty Acid Beta Oxidation	0	0.0159998	0.0242057	0.0242057	31	hsa-miR-378a-3p; hsa-let-7b-5p; hsa-miR-370-3p; hsa-miR-152-3p; hsa-miR-151a-3p; hsa-miR-21-5p; hsa-miR-100-5p; hsa-miR-375-3p; hsa-miR-99a-5p; hsa-miR-23b-3p; hsa-miR-221-3p; hsa-miR-148b-3p; hsa-miR-1-3p; hsa-miR-92a-3p; hsa-miR-320b; hsa-miR-30a-5p; hsa-miR-340-5p; hsa-miR-26b-5p; hsa-miR-128-3p; hsa-miR-320a-3p; hsa-miR-125a-5p; hsa-miR-1260b; hsa-miR-192-5p; hsa-miR-16-5p; hsa-miR-10a-5p; hs…
Pathways (miRWalk)	WP734 Serotonin Receptor 4 6 7 and NR3C Signaling	0	0.0156916	0.0238551	0.0238551	29	hsa-miR-148a-3p; hsa-let-7b-5p; hsa-miR-22-3p; hsa-miR-30c-5p; hsa-miR-200b-3p; hsa-miR-423-3p; hsa-miR-203a-3p; hsa-miR-182-5p; hsa-miR-27a-3p; hsa-miR-1-3p; hsa-miR-92a-3p; hsa-let-7e-5p; hsa-miR-320b; hsa-miR-122-5p; hsa-miR-26b-5p; hsa-miR-181a-5p; hsa-miR-744-5p; hsa-miR-128-3p; hsa-miR-7-5p; hsa-miR-320a-3p; hsa-miR-183-5p; hsa-miR-192-5p; hsa-miR-101-3p; hsa-miR-155-5p; hsa-miR-191-5p; hsa…
Pathways (miRWalk)	P05734 Synaptic vesicle trafficking	1	0.0155532	0.0237186	0.0237186	16	hsa-miR-378a-3p; hsa-let-7b-5p; hsa-miR-100-5p; hsa-miR-375-3p; hsa-miR-146a-5p; hsa-miR-221-3p; hsa-miR-1-3p; hsa-miR-92a-3p; hsa-miR-26b-5p; hsa-miR-25-3p; hsa-miR-128-3p; hsa-miR-320a-3p; hsa-miR-192-5p; hsa-miR-16-5p; hsa-miR-125b-2-3p; hsa-miR-10b-5p
Pathways (miRWalk)	hsa00260 Glycine serine and threonine metabolism	1	0.0155532	0.0237186	0.0237186	16	hsa-miR-296-3p; hsa-let-7a-5p; hsa-miR-22-3p; hsa-miR-99a-5p; hsa-miR-423-3p; hsa-miR-1-3p; hsa-miR-92a-3p; hsa-miR-122-5p; hsa-miR-106b-3p; hsa-miR-26b-5p; hsa-miR-125b-5p; hsa-miR-1260b; hsa-miR-192-5p; hsa-miR-16-5p; hsa-miR-155-5p; hsa-miR-197-3p
Pathways (miRWalk)	WP678 Arachidonate Epoxygenase Epoxide Hydrolase	0	0.0146218	0.0224385	0.0224385	4	hsa-let-7b-5p; hsa-miR-100-5p; hsa-miR-92a-3p; hsa-miR-26b-5p
Pathways (miRWalk)	WP334 GPCRs Class B Secretin like	0	0.0134552	0.0207134	0.0207134	7	hsa-let-7i-5p; hsa-let-7b-5p; hsa-miR-21-5p; hsa-miR-221-3p; hsa-miR-148b-3p; hsa-miR-26b-5p; hsa-miR-16-5p
Pathways (miRWalk)	WP528 Acetylcholine Synthesis	0	0.0134552	0.0207134	0.0207134	7	hsa-let-7b-5p; hsa-miR-22-3p; hsa-miR-21-5p; hsa-miR-26a-5p; hsa-miR-30b-5p; hsa-miR-26b-5p; hsa-miR-191-5p
Pathways (miRWalk)	WP167 Eicosanoid Synthesis	0	0.0133803	0.0207134	0.0207134	32	hsa-miR-423-5p; hsa-miR-296-3p; hsa-let-7c-5p; hsa-let-7b-5p; hsa-let-7a-5p; hsa-miR-100-5p; hsa-miR-99a-5p; hsa-miR-23b-3p; hsa-miR-26a-5p; hsa-miR-3934-5p; hsa-miR-143-3p; hsa-miR-92a-3p; hsa-let-7e-5p; hsa-miR-28-3p; hsa-miR-26b-5p; hsa-miR-125b-5p; hsa-miR-181a-5p; hsa-miR-744-5p; hsa-miR-320c; hsa-miR-128-3p; hsa-miR-92b-3p; hsa-miR-320a-3p; hsa-miR-16-5p; hsa-miR-101-3p; hsa-miR-1908-5p; hs…
Pathways (miRWalk)	hsa03030 DNA replication	0	0.0127028	0.0197419	0.0197419	26	hsa-miR-24-3p; hsa-miR-99b-5p; hsa-let-7b-5p; hsa-miR-423-3p; hsa-miR-222-3p; hsa-miR-146a-5p; hsa-miR-1-3p; hsa-miR-92a-3p; hsa-let-7e-5p; hsa-miR-30a-5p; hsa-miR-26b-5p; hsa-miR-125b-5p; hsa-miR-744-5p; hsa-miR-25-3p; hsa-miR-7-5p; hsa-miR-320a-3p; hsa-miR-183-5p; hsa-miR-1260b; hsa-miR-501-3p; hsa-miR-192-5p; hsa-miR-16-5p; hsa-miR-155-5p; hsa-miR-197-3p; hsa-miR-29a-3p; hsa-miR-196a-5p; hsa-m…
Pathways (miRWalk)	P00011 Blood coagulation	0	0.0126028	0.0196491	0.0196491	29	hsa-let-7b-5p; hsa-let-7a-5p; hsa-miR-21-5p; hsa-miR-30c-5p; hsa-miR-375-3p; hsa-miR-99a-5p; hsa-miR-23b-3p; hsa-miR-423-3p; hsa-miR-222-3p; hsa-miR-143-3p; hsa-miR-1-3p; hsa-miR-92a-3p; hsa-miR-29c-3p; hsa-miR-26b-5p; hsa-miR-29b-3p; hsa-miR-128-3p; hsa-miR-7-5p; hsa-miR-106a-5p; hsa-miR-1260b; hsa-let-7d-5p; hsa-miR-409-3p; hsa-miR-192-5p; hsa-miR-16-5p; hsa-miR-101-3p; hsa-miR-155-5p; hsa-miR-…
Pathways (miRWalk)	WP453 Inflammatory Response Pathway	0	0.012176	0.0190445	0.0190445	32	hsa-miR-200c-3p; hsa-let-7b-5p; hsa-let-7a-5p; hsa-miR-205-5p; hsa-miR-200b-3p; hsa-miR-146a-5p; hsa-miR-143-3p; hsa-miR-148b-3p; hsa-miR-1-3p; hsa-miR-92a-3p; hsa-let-7e-5p; hsa-miR-30a-5p; hsa-miR-122-5p; hsa-miR-29c-3p; hsa-miR-26b-5p; hsa-miR-30a-3p; hsa-miR-486-5p; hsa-miR-29b-3p; hsa-let-7g-5p; hsa-miR-7-5p; hsa-miR-320a-3p; hsa-miR-125a-5p; hsa-let-7d-5p; hsa-miR-409-3p; hsa-miR-16-5p; hsa…
Pathways (miRWalk)	WP1434 Osteopontin Signaling	0	0.0116018	0.0182048	0.0182048	30	hsa-miR-200c-3p; hsa-let-7b-5p; hsa-let-7a-5p; hsa-miR-151a-3p; hsa-miR-21-5p; hsa-miR-30c-5p; hsa-miR-23b-3p; hsa-miR-423-3p; hsa-miR-146a-5p; hsa-miR-30e-5p; hsa-miR-223-3p; hsa-miR-92a-3p; hsa-miR-320b; hsa-miR-30a-5p; hsa-miR-26b-5p; hsa-miR-451a; hsa-miR-181a-5p; hsa-miR-128-3p; hsa-miR-7-5p; hsa-miR-92b-3p; hsa-miR-320a-3p; hsa-miR-192-5p; hsa-miR-16-5p; hsa-miR-101-3p; hsa-miR-96-5p; hsa-m…
Pathways (miRWalk)	hsa00604 Glycosphingolipid biosynthesis ganglio series	0	0.0115286	0.0181482	0.0181482	9	hsa-let-7b-5p; hsa-let-7f-5p; hsa-miR-148b-3p; hsa-miR-30a-5p; hsa-miR-122-5p; hsa-miR-26b-5p; hsa-miR-125b-5p; hsa-miR-7-5p; hsa-miR-155-5p
Pathways (miRWalk)	P05730 Endogenous cannabinoid signaling	0	0.0112123	0.0177075	0.0177075	21	hsa-miR-423-5p; hsa-let-7b-5p; hsa-miR-21-5p; hsa-miR-100-5p; hsa-miR-30c-5p; hsa-miR-1-3p; hsa-let-7e-5p; hsa-miR-23a-3p; hsa-miR-30a-5p; hsa-miR-29c-3p; hsa-miR-26b-5p; hsa-miR-27b-3p; hsa-miR-181a-5p; hsa-miR-744-5p; hsa-miR-92b-3p; hsa-miR-106a-5p; hsa-miR-16-5p; hsa-miR-101-3p; hsa-miR-155-5p; hsa-miR-197-3p; hsa-miR-17-5p
Pathways (miRWalk)	hsa00280 Valine leucine and isoleucine degradation	0	0.0110634	0.017529	0.017529	32	hsa-miR-378a-3p; hsa-miR-99b-5p; hsa-let-7b-5p; hsa-miR-320e; hsa-let-7a-5p; hsa-let-7f-5p; hsa-miR-152-3p; hsa-miR-151a-3p; hsa-miR-21-5p; hsa-miR-100-5p; hsa-miR-99a-5p; hsa-miR-23b-3p; hsa-miR-27a-3p; hsa-miR-1-3p; hsa-miR-92a-3p; hsa-let-7e-5p; hsa-miR-29c-3p; hsa-miR-26b-5p; hsa-miR-128-3p; hsa-miR-7-5p; hsa-miR-320a-3p; hsa-miR-183-5p; hsa-miR-1260b; hsa-miR-192-5p; hsa-miR-16-5p; hsa-miR-1…
Pathways (miRWalk)	WP24 Peptide GPCRs	0	0.0110199	0.017517	0.017517	18	hsa-miR-148a-3p; hsa-miR-200c-3p; hsa-let-7a-5p; hsa-miR-21-5p; hsa-miR-203a-3p; hsa-miR-146a-5p; hsa-miR-148b-3p; hsa-miR-1-3p; hsa-miR-26b-5p; hsa-miR-27b-3p; hsa-miR-181a-5p; hsa-miR-744-5p; hsa-miR-128-3p; hsa-miR-320a-3p; hsa-miR-155-5p; hsa-miR-877-5p; hsa-miR-224-5p; hsa-miR-106b-5p
Pathways (miRWalk)	P02778 Sulfate assimilation	0	0.0109649	0.0174865	0.0174865	2	hsa-let-7b-5p; hsa-miR-100-5p
Pathways (miRWalk)	hsa05310 Asthma	0	0.0103283	0.0165253	0.0165253	12	hsa-let-7i-5p; hsa-let-7f-5p; hsa-miR-203a-3p; hsa-miR-146a-5p; hsa-miR-148b-3p; hsa-miR-122-5p; hsa-miR-26b-5p; hsa-miR-486-5p; hsa-let-7g-5p; hsa-miR-106a-5p; hsa-let-7d-5p; hsa-miR-224-5p
Pathways (miRWalk)	WP241 One Carbon Metabolism	1	0.0101087	0.0162271	0.0162271	36	hsa-miR-148a-3p; hsa-miR-24-3p; hsa-miR-99b-5p; hsa-let-7b-5p; hsa-let-7a-5p; hsa-miR-152-3p; hsa-miR-100-5p; hsa-miR-375-3p; hsa-miR-99a-5p; hsa-miR-423-3p; hsa-miR-30d-5p; hsa-miR-26a-5p; hsa-miR-30e-5p; hsa-miR-143-3p; hsa-miR-148b-3p; hsa-miR-1-3p; hsa-miR-92a-3p; hsa-miR-30b-5p; hsa-miR-29c-3p; hsa-miR-26b-5p; hsa-miR-125b-5p; hsa-miR-744-5p; hsa-miR-29b-3p; hsa-miR-320a-3p; hsa-miR-1260b; h…
Pathways (miRWalk)	hsa00534 Heparan sulfate biosynthesis	0	0.0099476	0.0160212	0.0160212	17	hsa-miR-296-3p; hsa-let-7b-5p; hsa-miR-152-3p; hsa-miR-21-5p; hsa-miR-375-3p; hsa-miR-99a-5p; hsa-miR-1-3p; hsa-miR-92a-3p; hsa-let-7e-5p; hsa-miR-30b-5p; hsa-miR-26b-5p; hsa-miR-125b-5p; hsa-miR-320a-3p; hsa-miR-192-5p; hsa-miR-16-5p; hsa-miR-10a-5p; hsa-miR-10b-5p
Pathways (miRWalk)	hsa00970 Aminoacyl tRNA biosynthesis	0	0.0086923	0.0140459	0.0140459	36	hsa-miR-423-5p; hsa-miR-24-3p; hsa-miR-296-3p; hsa-let-7c-5p; hsa-let-7b-5p; hsa-let-7a-5p; hsa-let-7f-5p; hsa-miR-21-5p; hsa-miR-100-5p; hsa-miR-99a-5p; hsa-miR-23b-3p; hsa-miR-222-3p; hsa-miR-30d-5p; hsa-miR-26a-5p; hsa-miR-221-3p; hsa-miR-92a-3p; hsa-let-7e-5p; hsa-miR-140-3p; hsa-miR-30a-5p; hsa-miR-26b-5p; hsa-miR-744-5p; hsa-miR-92b-3p; hsa-miR-320a-3p; hsa-miR-183-5p; hsa-miR-192-5p; hsa-m…
Pathways (miRWalk)	WP259 Nifedipine Activity	0	0.0086756	0.0140459	0.0140459	13	hsa-miR-24-3p; hsa-let-7b-5p; hsa-miR-30c-5p; hsa-miR-23b-3p; hsa-miR-30a-5p; hsa-miR-26b-5p; hsa-miR-27b-3p; hsa-miR-181a-5p; hsa-miR-128-3p; hsa-miR-92b-3p; hsa-miR-320a-3p; hsa-miR-101-3p; hsa-miR-28-5p
Pathways (KEGG)	Virion - Herpesvirus	0	0.0086529	0.0482294	0.0482294	79	hsa-miR-423-5p; hsa-miR-148a-3p; hsa-miR-24-3p; hsa-miR-4700-5p; hsa-let-7c-5p; hsa-miR-6089; hsa-miR-4787-5p; hsa-let-7a-5p; hsa-miR-6131; hsa-miR-149-3p; hsa-miR-205-5p; hsa-miR-1827; hsa-miR-152-3p; hsa-miR-2681-3p; hsa-miR-4492; hsa-miR-30c-5p; hsa-miR-6777-5p; hsa-miR-7106-5p; hsa-miR-1304-3p; hsa-miR-6763-5p; hsa-miR-1273h-5p; hsa-miR-185-3p; hsa-miR-423-3p; hsa-miR-26a-5p; hsa-miR-8485; hs…
Pathways (miRWalk)	P00008 Axon guidance mediated by Slit Robo	0	0.0085334	0.013881	0.013881	26	hsa-let-7b-5p; hsa-miR-21-5p; hsa-miR-30c-5p; hsa-miR-375-3p; hsa-miR-423-3p; hsa-miR-203a-3p; hsa-miR-146a-5p; hsa-miR-223-3p; hsa-miR-148b-3p; hsa-miR-1-3p; hsa-miR-23a-3p; hsa-miR-30a-5p; hsa-miR-122-5p; hsa-miR-29c-3p; hsa-miR-26b-5p; hsa-miR-125b-5p; hsa-miR-29b-3p; hsa-miR-25-3p; hsa-miR-126-5p; hsa-miR-101-3p; hsa-miR-155-5p; hsa-miR-29a-3p; hsa-miR-224-5p; hsa-miR-126-3p; hsa-miR-106b-5p;…
Pathways (miRWalk)	P00015 Circadian clock system	0	0.0083823	0.0136808	0.0136808	10	hsa-miR-24-3p; hsa-let-7b-5p; hsa-miR-21-5p; hsa-miR-30c-5p; hsa-miR-141-3p; hsa-miR-182-5p; hsa-miR-340-5p; hsa-miR-26b-5p; hsa-miR-106b-5p; hsa-miR-17-5p
Pathways (miRWalk)	hsa04270 Vascular smooth muscle contraction	0	0.0083497	0.0136734	0.0136734	55	hsa-miR-423-5p; hsa-miR-200c-3p; hsa-let-7b-5p; hsa-miR-22-3p; hsa-miR-205-5p; hsa-miR-21-5p; hsa-miR-100-5p; hsa-miR-30c-5p; hsa-miR-375-3p; hsa-miR-99a-5p; hsa-miR-23b-3p; hsa-miR-423-3p; hsa-miR-203a-3p; hsa-miR-146a-5p; hsa-miR-26a-5p; hsa-miR-221-3p; hsa-miR-148b-3p; hsa-miR-182-5p; hsa-miR-1-3p; hsa-miR-92a-3p; hsa-miR-320b; hsa-miR-30b-5p; hsa-miR-30a-5p; hsa-miR-122-5p; hsa-miR-340-5p; hs…
Pathways (miRWalk)	WP697 Estrogen metabolism	0	0.0081494	0.0133903	0.0133903	8	hsa-miR-296-3p; hsa-let-7b-5p; hsa-miR-221-3p; hsa-miR-148b-3p; hsa-miR-340-5p; hsa-miR-27b-3p; hsa-miR-125b-5p; hsa-miR-16-5p
Pathways (miRWalk)	hsa00860 Porphyrin and chlorophyll metabolism	0	0.0080519	0.0132747	0.0132747	26	hsa-miR-148a-3p; hsa-miR-30c-5p; hsa-miR-375-3p; hsa-miR-423-3p; hsa-miR-222-3p; hsa-miR-148b-3p; hsa-miR-1-3p; hsa-miR-92a-3p; hsa-let-7e-5p; hsa-miR-140-3p; hsa-miR-30a-5p; hsa-miR-122-5p; hsa-miR-26b-5p; hsa-miR-941; hsa-miR-125b-5p; hsa-miR-25-3p; hsa-miR-128-3p; hsa-miR-92b-3p; hsa-miR-320a-3p; hsa-miR-192-5p; hsa-miR-16-5p; hsa-miR-155-5p; hsa-miR-196a-5p; hsa-miR-10b-5p; hsa-miR-17-5p; hsa…
Pathways (KEGG)	Fc gamma R-mediated phagocytosis	0	0.0079231	0.0448976	0.0448976	386	hsa-miR-423-5p; hsa-miR-148a-5p; hsa-miR-148a-3p; hsa-miR-378a-3p; hsa-miR-6731-5p; hsa-miR-7113-5p; hsa-miR-24-3p; hsa-miR-200c-3p; hsa-miR-6879-5p; hsa-miR-4292; hsa-miR-296-3p; hsa-let-7i-5p; hsa-miR-4436b-5p; hsa-miR-361-3p; hsa-miR-320d; hsa-miR-99b-5p; hsa-let-7c-5p; hsa-miR-4738-3p; hsa-let-7b-5p; hsa-miR-4787-5p; hsa-let-7a-5p; hsa-miR-184; hsa-miR-22-3p; hsa-miR-6131; hsa-miR-595; hsa-le…
Pathways (miRWalk)	WP357 Fatty Acid Biosynthesis	1	0.0077989	0.0129012	0.0129012	42	hsa-miR-378a-3p; hsa-miR-24-3p; hsa-let-7b-5p; hsa-miR-152-3p; hsa-miR-151a-3p; hsa-miR-100-5p; hsa-miR-375-3p; hsa-miR-23b-3p; hsa-miR-423-3p; hsa-miR-222-3p; hsa-miR-26a-5p; hsa-miR-221-3p; hsa-miR-148b-3p; hsa-miR-1-3p; hsa-miR-92a-3p; hsa-let-7e-5p; hsa-miR-320b; hsa-miR-30a-5p; hsa-miR-340-5p; hsa-miR-26b-5p; hsa-miR-27b-3p; hsa-miR-125b-5p; hsa-miR-181a-5p; hsa-miR-744-5p; hsa-miR-128-3p; h…
Pathways (KEGG)	Asthma	0	0.0073641	0.042437	0.042437	64	hsa-miR-423-5p; hsa-miR-148a-5p; hsa-miR-7113-5p; hsa-miR-24-3p; hsa-let-7i-5p; hsa-let-7c-5p; hsa-let-7f-5p; hsa-miR-149-3p; hsa-miR-4513; hsa-miR-1224-5p; hsa-miR-7106-5p; hsa-miR-203a-3p; hsa-miR-146a-5p; hsa-miR-143-3p; hsa-miR-148b-3p; hsa-miR-7704; hsa-miR-27a-3p; hsa-miR-6785-5p; hsa-miR-6858-5p; hsa-miR-6758-5p; hsa-miR-122-5p; hsa-miR-4531; hsa-miR-340-5p; hsa-miR-6077; hsa-miR-4665-5p; …
Pathways (KEGG)	Type I diabetes mellitus	1	0.0071516	0.0419233	0.0419233	136	hsa-miR-423-5p; hsa-miR-148a-5p; hsa-miR-148a-3p; hsa-miR-24-3p; hsa-miR-296-3p; hsa-let-7i-5p; hsa-miR-149-3p; hsa-miR-1827; hsa-miR-6756-5p; hsa-miR-152-3p; hsa-miR-4302; hsa-miR-4492; hsa-miR-4513; hsa-miR-21-5p; hsa-miR-30c-5p; hsa-miR-4763-3p; hsa-miR-1224-5p; hsa-miR-6777-5p; hsa-miR-4534; hsa-miR-423-3p; hsa-miR-203a-3p; hsa-miR-146a-5p; hsa-miR-30d-5p; hsa-miR-26a-5p; hsa-miR-30e-5p; hsa-…
Pathways (KEGG)	NF-kappa B signaling pathway	1	0.0071184	0.0419233	0.0419233	351	hsa-miR-423-5p; hsa-miR-148a-3p; hsa-miR-378a-3p; hsa-miR-6731-5p; hsa-miR-7113-5p; hsa-miR-24-3p; hsa-miR-200c-3p; hsa-miR-6879-5p; hsa-miR-4292; hsa-miR-296-3p; hsa-let-7i-5p; hsa-miR-4436b-5p; hsa-miR-361-3p; hsa-let-7c-5p; hsa-miR-4738-3p; hsa-miR-6089; hsa-let-7b-5p; hsa-miR-320e; hsa-let-7a-5p; hsa-miR-184; hsa-miR-22-3p; hsa-miR-6131; hsa-let-7f-5p; hsa-miR-5684; hsa-miR-3925-5p; hsa-miR-6…
Pathways (KEGG)	Antigen processing and presentation	1	0.0070914	0.0419233	0.0419233	277	hsa-miR-1246; hsa-miR-1290; hsa-miR-423-5p; hsa-miR-148a-5p; hsa-miR-148a-3p; hsa-miR-378a-3p; hsa-miR-6731-5p; hsa-miR-7113-5p; hsa-miR-24-3p; hsa-miR-4292; hsa-miR-296-3p; hsa-miR-4436b-5p; hsa-miR-361-3p; hsa-let-7c-5p; hsa-let-7b-5p; hsa-miR-22-3p; hsa-miR-595; hsa-miR-149-3p; hsa-miR-205-5p; hsa-miR-1827; hsa-miR-370-3p; hsa-miR-6756-5p; hsa-miR-152-3p; hsa-miR-4302; hsa-miR-4492; hsa-miR-15…
Pathways (KEGG)	Small cell lung cancer	0	0.0070399	0.0419233	0.0419233	446	hsa-miR-1246; hsa-miR-423-5p; hsa-miR-148a-5p; hsa-miR-148a-3p; hsa-miR-378a-3p; hsa-miR-6731-5p; hsa-miR-7113-5p; hsa-miR-24-3p; hsa-miR-200c-3p; hsa-miR-6879-5p; hsa-miR-4292; hsa-miR-296-3p; hsa-let-7i-5p; hsa-miR-4700-5p; hsa-miR-361-3p; hsa-miR-320d; hsa-let-7c-5p; hsa-miR-6089; hsa-let-7b-5p; hsa-miR-320e; hsa-let-7a-5p; hsa-miR-184; hsa-miR-22-3p; hsa-miR-6131; hsa-miR-595; hsa-let-7f-5p; …
Pathways (KEGG)	Ferroptosis	0	0.0068854	0.0419233	0.0419233	208	hsa-miR-423-5p; hsa-miR-148a-3p; hsa-miR-378a-3p; hsa-miR-6731-5p; hsa-miR-24-3p; hsa-miR-200c-3p; hsa-miR-296-3p; hsa-let-7i-5p; hsa-let-7c-5p; hsa-miR-4738-3p; hsa-let-7b-5p; hsa-let-7a-5p; hsa-miR-22-3p; hsa-miR-6131; hsa-miR-595; hsa-let-7f-5p; hsa-miR-6745; hsa-miR-149-3p; hsa-miR-6730-5p; hsa-miR-205-5p; hsa-miR-1827; hsa-miR-3668; hsa-miR-6756-5p; hsa-miR-2681-3p; hsa-miR-4492; hsa-miR-21-…
Pathways (KEGG)	Graft-versus-host disease	0	0.0068344	0.0419233	0.0419233	129	hsa-miR-423-5p; hsa-miR-148a-5p; hsa-miR-148a-3p; hsa-miR-24-3p; hsa-miR-296-3p; hsa-let-7i-5p; hsa-let-7c-5p; hsa-let-7a-5p; hsa-let-7f-5p; hsa-miR-149-3p; hsa-miR-6756-5p; hsa-miR-152-3p; hsa-miR-4302; hsa-miR-4492; hsa-miR-151a-3p; hsa-miR-21-5p; hsa-miR-30c-5p; hsa-miR-1224-5p; hsa-miR-6777-5p; hsa-miR-4534; hsa-miR-423-3p; hsa-miR-203a-3p; hsa-miR-146a-5p; hsa-miR-30d-5p; hsa-miR-26a-5p; hsa…
Pathways (KEGG)	Biosynthesis of unsaturated fatty acids	1	0.0065663	0.0419233	0.0419233	186	hsa-miR-6731-5p; hsa-miR-7113-5p; hsa-miR-24-3p; hsa-let-7b-5p; hsa-miR-22-3p; hsa-miR-6131; hsa-miR-595; hsa-miR-6745; hsa-miR-149-3p; hsa-miR-6730-5p; hsa-miR-1827; hsa-miR-6756-5p; hsa-miR-5088-5p; hsa-miR-4513; hsa-miR-21-5p; hsa-miR-100-5p; hsa-miR-4306; hsa-miR-6511b-5p; hsa-miR-30c-5p; hsa-miR-548at-5p; hsa-miR-3170; hsa-miR-6803-5p; hsa-miR-711; hsa-miR-7106-5p; hsa-miR-7847-3p; hsa-miR-6…
Pathways (miRWalk)	hsa04130 SNARE interactions in vesicular transport	1	0.0065591	0.0108873	0.0108873	21	hsa-miR-24-3p; hsa-let-7b-5p; hsa-miR-22-3p; hsa-miR-100-5p; hsa-miR-375-3p; hsa-miR-30d-5p; hsa-miR-1-3p; hsa-miR-92a-3p; hsa-let-7e-5p; hsa-miR-30b-5p; hsa-miR-30a-5p; hsa-miR-122-5p; hsa-miR-26b-5p; hsa-miR-744-5p; hsa-miR-7-5p; hsa-miR-320a-3p; hsa-miR-192-5p; hsa-miR-16-5p; hsa-miR-10a-5p; hsa-miR-155-5p; hsa-miR-106b-5p
Pathways (KEGG)	Virion - Flavivirus	0	0.0065348	0.0419233	0.0419233	35	hsa-miR-6131; hsa-miR-149-3p; hsa-miR-1827; hsa-miR-7106-5p; hsa-miR-7847-3p; hsa-miR-1273h-5p; hsa-miR-6125; hsa-miR-148b-3p; hsa-miR-4722-5p; hsa-miR-6785-5p; hsa-miR-6799-5p; hsa-miR-6849-3p; hsa-miR-4786-5p; hsa-miR-3663-5p; hsa-miR-4755-3p; hsa-miR-6883-5p; hsa-miR-7851-3p; hsa-miR-619-5p; hsa-miR-3192-5p; hsa-miR-4695-5p; hsa-miR-4635; hsa-miR-485-5p; hsa-miR-3612; hsa-miR-1910-3p; hsa-miR-…
Pathways (miRWalk)	P04372 5 Hydroxytryptamine degredation	0	0.0065184	0.0108565	0.0108565	16	hsa-miR-99b-5p; hsa-let-7b-5p; hsa-let-7a-5p; hsa-miR-22-3p; hsa-let-7f-5p; hsa-miR-100-5p; hsa-miR-148b-3p; hsa-miR-27a-3p; hsa-miR-1-3p; hsa-miR-92a-3p; hsa-miR-128-3p; hsa-miR-7-5p; hsa-miR-192-5p; hsa-miR-16-5p; hsa-miR-10a-5p; hsa-miR-155-5p
Pathways (KEGG)	Chemical carcinogenesis - receptor activation	0	0.0065086	0.0419233	0.0419233	466	hsa-miR-1246; hsa-miR-423-5p; hsa-miR-6741-5p; hsa-miR-148a-5p; hsa-miR-148a-3p; hsa-miR-378a-3p; hsa-miR-6731-5p; hsa-miR-7113-5p; hsa-miR-24-3p; hsa-miR-200c-3p; hsa-miR-4292; hsa-miR-296-3p; hsa-let-7i-5p; hsa-miR-4436b-5p; hsa-miR-4700-5p; hsa-miR-361-3p; hsa-miR-320d; hsa-miR-99b-5p; hsa-let-7c-5p; hsa-miR-4738-3p; hsa-miR-6089; hsa-let-7b-5p; hsa-miR-4787-5p; hsa-miR-320e; hsa-let-7a-5p; hs…
Pathways (miRWalk)	hsa04740 Olfactory transduction	1	0.0063589	0.0106272	0.0106272	24	hsa-miR-148a-3p; hsa-let-7b-5p; hsa-let-7a-5p; hsa-miR-22-3p; hsa-miR-375-3p; hsa-miR-99a-5p; hsa-miR-148b-3p; hsa-miR-1-3p; hsa-let-7e-5p; hsa-miR-26b-5p; hsa-miR-27b-3p; hsa-miR-125b-5p; hsa-miR-181a-5p; hsa-miR-744-5p; hsa-miR-128-3p; hsa-miR-7-5p; hsa-miR-92b-3p; hsa-miR-320a-3p; hsa-miR-192-5p; hsa-miR-16-5p; hsa-miR-10a-5p; hsa-miR-146b-5p; hsa-miR-877-5p; hsa-miR-106b-5p
Pathways (miRWalk)	hsa03440 Homologous recombination	0	0.0063589	0.0106272	0.0106272	24	hsa-miR-24-3p; hsa-let-7b-5p; hsa-miR-100-5p; hsa-miR-30c-5p; hsa-miR-375-3p; hsa-miR-99a-5p; hsa-miR-23b-3p; hsa-miR-222-3p; hsa-miR-146a-5p; hsa-miR-1-3p; hsa-miR-92a-3p; hsa-let-7e-5p; hsa-miR-30a-5p; hsa-miR-122-5p; hsa-miR-26b-5p; hsa-miR-744-5p; hsa-miR-128-3p; hsa-miR-320a-3p; hsa-miR-192-5p; hsa-miR-16-5p; hsa-miR-155-5p; hsa-miR-197-3p; hsa-miR-29a-3p; hsa-miR-92a-1-5p
Pathways (miRWalk)	hsa00140 Steroid hormone biosynthesis	1	0.006319	0.0106272	0.0106272	18	hsa-miR-296-3p; hsa-let-7f-5p; hsa-miR-100-5p; hsa-miR-221-3p; hsa-miR-148b-3p; hsa-miR-1-3p; hsa-miR-92a-3p; hsa-miR-122-5p; hsa-miR-340-5p; hsa-miR-26b-5p; hsa-miR-27b-3p; hsa-miR-125b-5p; hsa-miR-181a-5p; hsa-miR-106a-5p; hsa-miR-192-5p; hsa-miR-16-5p; hsa-miR-155-5p; hsa-miR-191-5p
Pathways (miRWalk)	hsa03450 Non homologous end joining	0	0.006319	0.0106272	0.0106272	18	hsa-miR-24-3p; hsa-let-7b-5p; hsa-miR-100-5p; hsa-miR-375-3p; hsa-miR-423-3p; hsa-miR-221-3p; hsa-miR-1-3p; hsa-miR-30a-5p; hsa-miR-26b-5p; hsa-miR-941; hsa-miR-128-3p; hsa-miR-7-5p; hsa-miR-181b-5p; hsa-miR-183-5p; hsa-miR-192-5p; hsa-miR-16-5p; hsa-miR-671-5p; hsa-miR-101-5p
Pathways (KEGG)	Terpenoid backbone biosynthesis	0	0.0062413	0.0419233	0.0419233	93	hsa-miR-423-5p; hsa-miR-24-3p; hsa-miR-6089; hsa-let-7b-5p; hsa-let-7a-5p; hsa-miR-149-3p; hsa-miR-1827; hsa-miR-6756-5p; hsa-miR-4259; hsa-miR-21-5p; hsa-miR-4519; hsa-miR-30c-5p; hsa-miR-375-3p; hsa-miR-6803-5p; hsa-miR-1224-5p; hsa-miR-7106-5p; hsa-miR-1273h-5p; hsa-miR-6783-3p; hsa-miR-23b-3p; hsa-miR-30d-5p; hsa-miR-195-3p; hsa-miR-26a-5p; hsa-miR-30e-5p; hsa-miR-8485; hsa-miR-141-3p; hsa-mi…
Pathways (KEGG)	Glutamatergic synapse	1	0.0061752	0.0419233	0.0419233	330	hsa-miR-1246; hsa-miR-423-5p; hsa-miR-148a-5p; hsa-miR-148a-3p; hsa-miR-378a-3p; hsa-miR-6731-5p; hsa-miR-24-3p; hsa-miR-200c-3p; hsa-miR-296-3p; hsa-let-7i-5p; hsa-miR-4436b-5p; hsa-miR-320d; hsa-miR-99b-5p; hsa-let-7c-5p; hsa-miR-4738-3p; hsa-miR-6089; hsa-let-7b-5p; hsa-let-7a-5p; hsa-miR-184; hsa-miR-22-3p; hsa-let-7f-5p; hsa-miR-3925-5p; hsa-miR-6745; hsa-miR-6816-5p; hsa-miR-149-3p; hsa-miR…
Pathways (miRWalk)	WP500 Glycogen Metabolism	1	0.0061217	0.0103728	0.0103728	33	hsa-miR-24-3p; hsa-let-7c-5p; hsa-let-7b-5p; hsa-let-7a-5p; hsa-miR-423-3p; hsa-miR-222-3p; hsa-miR-26a-5p; hsa-miR-148b-3p; hsa-miR-1-3p; hsa-miR-30e-3p; hsa-miR-92a-3p; hsa-let-7e-5p; hsa-miR-30a-5p; hsa-miR-122-5p; hsa-miR-26b-5p; hsa-miR-941; hsa-miR-27b-3p; hsa-miR-125b-5p; hsa-miR-744-5p; hsa-miR-25-3p; hsa-miR-7-5p; hsa-miR-320a-3p; hsa-miR-106a-5p; hsa-miR-125a-5p; hsa-miR-192-5p; hsa-miR…
Pathways (miRWalk)	WP134 Pentose Phosphate Pathway	0	0.0060199	0.0102359	0.0102359	15	hsa-let-7b-5p; hsa-miR-30c-5p; hsa-miR-26a-5p; hsa-miR-30e-5p; hsa-miR-148b-3p; hsa-miR-1-3p; hsa-miR-92a-3p; hsa-let-7e-5p; hsa-miR-106b-3p; hsa-miR-26b-5p; hsa-miR-181a-5p; hsa-miR-92b-3p; hsa-miR-1260b; hsa-miR-191-5p; hsa-miR-378a-5p
Pathways (miRWalk)	P00024 Glycolysis	0	0.0059768	0.0101982	0.0101982	18	hsa-miR-378a-3p; hsa-miR-99b-5p; hsa-let-7b-5p; hsa-miR-23b-3p; hsa-miR-222-3p; hsa-miR-148b-3p; hsa-miR-92a-3p; hsa-miR-30a-5p; hsa-miR-122-5p; hsa-miR-181a-5p; hsa-miR-744-5p; hsa-miR-128-3p; hsa-miR-92b-3p; hsa-miR-125a-5p; hsa-miR-1260b; hsa-miR-10a-5p; hsa-miR-340-3p; hsa-miR-10b-5p
Pathways (miRWalk)	WP405 Eukaryotic Transcription Initiation	0	0.0058271	0.0099776	0.0099776	36	hsa-miR-423-5p; hsa-miR-24-3p; hsa-let-7c-5p; hsa-let-7b-5p; hsa-let-7a-5p; hsa-let-7f-5p; hsa-miR-21-5p; hsa-miR-100-5p; hsa-miR-99a-5p; hsa-miR-423-3p; hsa-miR-222-3p; hsa-miR-146a-5p; hsa-miR-30d-5p; hsa-miR-221-3p; hsa-miR-1-3p; hsa-miR-92a-3p; hsa-let-7e-5p; hsa-miR-30a-5p; hsa-miR-122-5p; hsa-miR-26b-5p; hsa-miR-744-5p; hsa-miR-1268a; hsa-miR-7-5p; hsa-miR-92b-3p; hsa-miR-320a-3p; hsa-miR-1…
Pathways (miRWalk)	hsa00480 Glutathione metabolism	0	0.0056899	0.0097771	0.0097771	31	hsa-miR-423-5p; hsa-miR-24-3p; hsa-let-7i-5p; hsa-let-7b-5p; hsa-let-7a-5p; hsa-miR-100-5p; hsa-miR-30c-5p; hsa-miR-26a-5p; hsa-miR-1-3p; hsa-miR-92a-3p; hsa-let-7e-5p; hsa-miR-30a-5p; hsa-miR-122-5p; hsa-miR-26b-5p; hsa-miR-181a-5p; hsa-miR-744-5p; hsa-let-7g-5p; hsa-miR-7-5p; hsa-miR-92b-3p; hsa-miR-320a-3p; hsa-miR-125a-5p; hsa-miR-183-5p; hsa-miR-1260b; hsa-miR-192-5p; hsa-miR-16-5p; hsa-miR-…
Pathways (KEGG)	Starch and sucrose metabolism	1	0.005654	0.0409011	0.0409011	108	hsa-miR-24-3p; hsa-miR-296-3p; hsa-let-7i-5p; hsa-miR-4436b-5p; hsa-miR-99b-5p; hsa-let-7c-5p; hsa-miR-4738-3p; hsa-let-7b-5p; hsa-let-7a-5p; hsa-let-7f-5p; hsa-miR-6720-3p; hsa-miR-149-3p; hsa-miR-4302; hsa-miR-375-3p; hsa-miR-7106-5p; hsa-miR-4534; hsa-miR-1304-3p; hsa-miR-2861; hsa-miR-1273h-5p; hsa-miR-23b-3p; hsa-miR-203a-3p; hsa-miR-8485; hsa-miR-4451; hsa-miR-143-3p; hsa-miR-516b-5p; hsa-m…
Pathways (KEGG)	Sphingolipid metabolism	1	0.0051919	0.0383751	0.0383751	247	hsa-miR-6741-5p; hsa-miR-6731-5p; hsa-miR-7113-5p; hsa-miR-24-3p; hsa-miR-4292; hsa-miR-296-3p; hsa-let-7i-5p; hsa-miR-4700-5p; hsa-let-7c-5p; hsa-let-7b-5p; hsa-let-7a-5p; hsa-miR-184; hsa-miR-6131; hsa-let-7f-5p; hsa-miR-6720-3p; hsa-miR-6745; hsa-miR-149-3p; hsa-miR-205-5p; hsa-miR-1827; hsa-miR-3668; hsa-miR-6756-5p; hsa-miR-152-3p; hsa-miR-4302; hsa-miR-648; hsa-miR-21-5p; hsa-miR-4519; hsa-…
Pathways (KEGG)	Viral life cycle - HIV-1	0	0.0051906	0.0383751	0.0383751	308	hsa-miR-1290; hsa-miR-423-5p; hsa-miR-148a-5p; hsa-miR-148a-3p; hsa-miR-378a-3p; hsa-miR-6731-5p; hsa-miR-24-3p; hsa-miR-200c-3p; hsa-miR-6879-5p; hsa-miR-4292; hsa-miR-296-3p; hsa-let-7i-5p; hsa-miR-4700-5p; hsa-miR-4758-5p; hsa-let-7c-5p; hsa-miR-6089; hsa-let-7b-5p; hsa-miR-320e; hsa-let-7a-5p; hsa-miR-22-3p; hsa-miR-595; hsa-let-7f-5p; hsa-miR-6745; hsa-miR-149-3p; hsa-miR-6730-5p; hsa-miR-20…
Pathways (miRWalk)	hsa00590 Arachidonic acid metabolism	1	0.0050037	0.0086282	0.0086282	34	hsa-miR-423-5p; hsa-miR-296-3p; hsa-let-7c-5p; hsa-let-7b-5p; hsa-let-7a-5p; hsa-miR-100-5p; hsa-miR-375-3p; hsa-miR-99a-5p; hsa-miR-23b-3p; hsa-miR-26a-5p; hsa-miR-3934-5p; hsa-miR-143-3p; hsa-miR-92a-3p; hsa-let-7e-5p; hsa-miR-30a-5p; hsa-miR-28-3p; hsa-miR-26b-5p; hsa-miR-125b-5p; hsa-miR-181a-5p; hsa-miR-744-5p; hsa-miR-320c; hsa-miR-128-3p; hsa-miR-92b-3p; hsa-miR-320a-3p; hsa-miR-16-5p; hsa…
Pathways (miRWalk)	P04392 P53 pathway feedback loops 1	0	0.0048114	0.0083261	0.0083261	22	hsa-miR-24-3p; hsa-let-7b-5p; hsa-miR-205-5p; hsa-miR-21-5p; hsa-miR-203a-3p; hsa-miR-222-3p; hsa-miR-30d-5p; hsa-miR-193a-5p; hsa-miR-143-3p; hsa-miR-221-3p; hsa-miR-27a-3p; hsa-miR-92a-3p; hsa-miR-26b-5p; hsa-miR-125b-5p; hsa-miR-25-3p; hsa-miR-125a-5p; hsa-miR-485-5p; hsa-miR-192-5p; hsa-miR-16-5p; hsa-miR-191-5p; hsa-miR-3929; hsa-miR-10b-5p
Pathways (miRWalk)	hsa00350 Tyrosine metabolism	0	0.0048114	0.0083261	0.0083261	22	hsa-miR-24-3p; hsa-let-7b-5p; hsa-let-7a-5p; hsa-miR-22-3p; hsa-miR-375-3p; hsa-miR-423-3p; hsa-miR-148b-3p; hsa-miR-1-3p; hsa-miR-92a-3p; hsa-miR-30a-5p; hsa-miR-26b-5p; hsa-miR-451a; hsa-miR-181a-5p; hsa-miR-744-5p; hsa-miR-7-5p; hsa-miR-320a-3p; hsa-let-7d-5p; hsa-miR-192-5p; hsa-miR-16-5p; hsa-miR-155-5p; hsa-miR-196a-5p; hsa-miR-106b-5p
Pathways (KEGG)	Amoebiasis	0	0.0047872	0.0369918	0.0369918	281	hsa-miR-423-5p; hsa-miR-148a-3p; hsa-miR-378a-3p; hsa-miR-24-3p; hsa-miR-200c-3p; hsa-miR-296-3p; hsa-let-7i-5p; hsa-miR-8058; hsa-let-7c-5p; hsa-miR-4738-3p; hsa-let-7b-5p; hsa-let-7a-5p; hsa-miR-184; hsa-miR-22-3p; hsa-let-7f-5p; hsa-miR-6745; hsa-miR-149-3p; hsa-miR-6730-5p; hsa-miR-205-5p; hsa-miR-1827; hsa-miR-370-3p; hsa-miR-619-3p; hsa-miR-6756-5p; hsa-miR-152-3p; hsa-miR-4302; hsa-miR-449…
Pathways (miRWalk)	WP1559 TFs Regulate miRNAs related to cardiac hypertrophy	0	0.0046585	0.0081481	0.0081481	21	hsa-miR-24-3p; hsa-let-7a-5p; hsa-miR-184; hsa-miR-149-3p; hsa-miR-21-5p; hsa-miR-423-3p; hsa-miR-146a-5p; hsa-miR-143-3p; hsa-miR-92a-3p; hsa-let-7e-5p; hsa-miR-30a-5p; hsa-miR-26b-5p; hsa-miR-451a; hsa-miR-125b-5p; hsa-miR-744-5p; hsa-miR-183-5p; hsa-miR-16-5p; hsa-miR-10a-5p; hsa-miR-155-5p; hsa-miR-146b-5p; hsa-miR-185-5p
Pathways (miRWalk)	WP438 Non homologous end joining	0	0.0045187	0.0079322	0.0079322	12	hsa-miR-100-5p; hsa-miR-375-3p; hsa-miR-423-3p; hsa-miR-221-3p; hsa-miR-1-3p; hsa-miR-30a-5p; hsa-miR-26b-5p; hsa-miR-941; hsa-miR-128-3p; hsa-miR-7-5p; hsa-miR-181b-5p; hsa-miR-671-5p
Pathways (miRWalk)	WP34 Ovarian Infertility Genes	0	0.0044886	0.0079077	0.0079077	42	hsa-miR-423-5p; hsa-miR-148a-3p; hsa-miR-378a-3p; hsa-miR-24-3p; hsa-let-7b-5p; hsa-let-7a-5p; hsa-let-7f-5p; hsa-miR-21-5p; hsa-miR-100-5p; hsa-miR-222-3p; hsa-miR-26a-5p; hsa-miR-200a-3p; hsa-miR-221-3p; hsa-miR-148b-3p; hsa-miR-182-5p; hsa-miR-1-3p; hsa-miR-92a-3p; hsa-miR-30a-5p; hsa-miR-122-5p; hsa-miR-206; hsa-miR-26b-5p; hsa-miR-27b-3p; hsa-miR-125b-5p; hsa-miR-181a-5p; hsa-miR-25-3p; hsa-…
Pathways (miRWalk)	hsa00770 Pantothenate and CoA biosynthesis	0	0.0044882	0.0079077	0.0079077	15	hsa-let-7b-5p; hsa-let-7a-5p; hsa-miR-21-5p; hsa-miR-100-5p; hsa-miR-375-3p; hsa-miR-23b-3p; hsa-miR-222-3p; hsa-miR-26a-5p; hsa-miR-221-3p; hsa-miR-92a-3p; hsa-miR-26b-5p; hsa-miR-320a-3p; hsa-miR-10a-5p; hsa-miR-155-5p; hsa-miR-106b-5p
Pathways (KEGG)	Morphine addiction	0	0.0044439	0.0351381	0.0351381	298	hsa-miR-1246; hsa-miR-423-5p; hsa-miR-148a-5p; hsa-miR-148a-3p; hsa-miR-378a-3p; hsa-miR-6731-5p; hsa-miR-7113-5p; hsa-miR-24-3p; hsa-let-7i-5p; hsa-miR-4436b-5p; hsa-miR-4758-5p; hsa-miR-361-3p; hsa-miR-320d; hsa-let-7c-5p; hsa-miR-6089; hsa-let-7b-5p; hsa-let-7a-5p; hsa-miR-184; hsa-miR-22-3p; hsa-let-7f-5p; hsa-miR-3925-5p; hsa-miR-6745; hsa-miR-6816-5p; hsa-miR-149-3p; hsa-miR-205-5p; hsa-miR…
Pathways (miRWalk)	hsa04720 Long term potentiation	0	0.0042978	0.0076266	0.0076266	58	hsa-miR-423-5p; hsa-miR-24-3p; hsa-miR-200c-3p; hsa-miR-296-3p; hsa-let-7c-5p; hsa-let-7b-5p; hsa-let-7a-5p; hsa-miR-22-3p; hsa-miR-21-5p; hsa-miR-100-5p; hsa-miR-30c-5p; hsa-miR-375-3p; hsa-miR-200b-3p; hsa-miR-23b-3p; hsa-miR-423-3p; hsa-miR-26a-5p; hsa-miR-143-3p; hsa-miR-148b-3p; hsa-miR-182-5p; hsa-miR-1-3p; hsa-miR-92a-3p; hsa-let-7e-5p; hsa-miR-320b; hsa-miR-30a-5p; hsa-miR-340-5p; hsa-miR…
Pathways (miRWalk)	WP262 EBV LMP1 signaling	0	0.0042582	0.0075839	0.0075839	44	hsa-miR-423-5p; hsa-miR-378a-3p; hsa-miR-24-3p; hsa-miR-200c-3p; hsa-let-7b-5p; hsa-let-7a-5p; hsa-miR-151a-3p; hsa-miR-21-5p; hsa-miR-30c-5p; hsa-miR-375-3p; hsa-miR-23b-3p; hsa-miR-423-3p; hsa-miR-203a-3p; hsa-miR-222-3p; hsa-miR-146a-5p; hsa-miR-26a-5p; hsa-miR-30e-5p; hsa-miR-223-3p; hsa-miR-1-3p; hsa-miR-92a-3p; hsa-miR-140-3p; hsa-miR-30a-5p; hsa-miR-122-5p; hsa-miR-26b-5p; hsa-miR-744-5p; …
Pathways (miRWalk)	WP466 DNA Replication	0	0.0042582	0.0075839	0.0075839	44	hsa-miR-378a-3p; hsa-miR-24-3p; hsa-miR-296-3p; hsa-miR-361-3p; hsa-miR-99b-5p; hsa-let-7c-5p; hsa-let-7b-5p; hsa-let-7a-5p; hsa-miR-100-5p; hsa-miR-99a-5p; hsa-miR-23b-3p; hsa-miR-423-3p; hsa-miR-222-3p; hsa-miR-146a-5p; hsa-miR-26a-5p; hsa-miR-221-3p; hsa-miR-148b-3p; hsa-miR-1-3p; hsa-miR-92a-3p; hsa-let-7e-5p; hsa-miR-320b; hsa-miR-30a-5p; hsa-miR-122-5p; hsa-miR-26b-5p; hsa-miR-744-5p; hsa-m…
Pathways (KEGG)	Chagas disease	0	0.0042228	0.0341849	0.0341849	350	hsa-miR-423-5p; hsa-miR-148a-5p; hsa-miR-148a-3p; hsa-miR-378a-3p; hsa-miR-6731-5p; hsa-miR-24-3p; hsa-miR-200c-3p; hsa-miR-4292; hsa-miR-296-3p; hsa-let-7i-5p; hsa-miR-8058; hsa-miR-320d; hsa-let-7c-5p; hsa-miR-4738-3p; hsa-let-7b-5p; hsa-miR-320e; hsa-let-7a-5p; hsa-miR-184; hsa-miR-22-3p; hsa-miR-6131; hsa-miR-595; hsa-let-7f-5p; hsa-miR-6745; hsa-miR-6816-5p; hsa-miR-149-3p; hsa-miR-205-5p; h…
Pathways (miRWalk)	P04386 Histamine H2 receptor mediated signaling pathway	0	0.0041467	0.0074397	0.0074397	27	hsa-miR-423-5p; hsa-miR-148a-3p; hsa-let-7b-5p; hsa-miR-22-3p; hsa-miR-21-5p; hsa-miR-100-5p; hsa-miR-375-3p; hsa-miR-99a-5p; hsa-miR-27a-3p; hsa-miR-1-3p; hsa-let-7e-5p; hsa-miR-23a-3p; hsa-miR-30a-5p; hsa-miR-29c-3p; hsa-miR-26b-5p; hsa-miR-27b-3p; hsa-miR-744-5p; hsa-miR-128-3p; hsa-miR-92b-3p; hsa-miR-106a-5p; hsa-miR-1260b; hsa-miR-16-5p; hsa-miR-101-3p; hsa-miR-10a-5p; hsa-miR-155-5p; hsa-m…
Pathways (miRWalk)	hsa04710 Circadian rhythm mammal	0	0.0041304	0.0074378	0.0074378	11	hsa-miR-24-3p; hsa-let-7b-5p; hsa-miR-21-5p; hsa-miR-30c-5p; hsa-miR-141-3p; hsa-miR-182-5p; hsa-miR-340-5p; hsa-miR-26b-5p; hsa-miR-941; hsa-miR-106b-5p; hsa-miR-17-5p
Pathways (KEGG)	Glycosaminoglycan biosynthesis - heparan sulfate heparin	0	0.0039927	0.0331103	0.0331103	136	hsa-miR-148a-3p; hsa-miR-378a-3p; hsa-miR-24-3p; hsa-miR-6879-5p; hsa-miR-296-3p; hsa-miR-361-3p; hsa-let-7b-5p; hsa-miR-1827; hsa-miR-152-3p; hsa-miR-4302; hsa-miR-4259; hsa-miR-21-5p; hsa-miR-100-5p; hsa-miR-30c-5p; hsa-miR-375-3p; hsa-miR-99a-5p; hsa-miR-4769-5p; hsa-miR-1273h-5p; hsa-miR-23b-3p; hsa-miR-203a-3p; hsa-miR-30d-5p; hsa-miR-30e-5p; hsa-miR-8485; hsa-miR-1268b; hsa-miR-363-3p; hsa-…
Pathways (KEGG)	Leishmaniasis	0	0.0039644	0.0331103	0.0331103	269	hsa-miR-423-5p; hsa-miR-148a-5p; hsa-miR-148a-3p; hsa-miR-378a-3p; hsa-miR-6731-5p; hsa-miR-24-3p; hsa-miR-200c-3p; hsa-miR-4292; hsa-miR-296-3p; hsa-let-7i-5p; hsa-miR-4436b-5p; hsa-miR-8058; hsa-miR-361-3p; hsa-let-7c-5p; hsa-miR-4738-3p; hsa-let-7b-5p; hsa-miR-320e; hsa-let-7a-5p; hsa-miR-184; hsa-let-7f-5p; hsa-miR-6745; hsa-miR-149-3p; hsa-miR-205-5p; hsa-miR-1827; hsa-miR-370-3p; hsa-miR-61…
Pathways (KEGG)	Chronic myeloid leukemia	0	0.0038929	0.0331103	0.0331103	448	hsa-miR-423-5p; hsa-miR-148a-5p; hsa-miR-148a-3p; hsa-miR-378a-3p; hsa-miR-6731-5p; hsa-miR-7113-5p; hsa-miR-24-3p; hsa-miR-200c-3p; hsa-miR-6879-5p; hsa-miR-4292; hsa-miR-296-3p; hsa-let-7i-5p; hsa-miR-4700-5p; hsa-miR-8058; hsa-miR-361-3p; hsa-miR-320d; hsa-let-7c-5p; hsa-miR-6089; hsa-let-7b-5p; hsa-let-7a-5p; hsa-miR-184; hsa-miR-22-3p; hsa-miR-595; hsa-let-7f-5p; hsa-miR-5684; hsa-miR-3925-5…
Pathways (miRWalk)	hsa04340 Hedgehog signaling pathway	0	0.0037745	0.0068221	0.0068221	32	hsa-miR-148a-3p; hsa-miR-378a-3p; hsa-let-7b-5p; hsa-miR-22-3p; hsa-miR-21-5p; hsa-miR-30c-5p; hsa-miR-375-3p; hsa-miR-222-3p; hsa-miR-26a-5p; hsa-miR-148b-3p; hsa-miR-1-3p; hsa-miR-92a-3p; hsa-let-7e-5p; hsa-miR-30a-5p; hsa-miR-122-5p; hsa-miR-29c-3p; hsa-miR-26b-5p; hsa-miR-125b-5p; hsa-miR-181a-5p; hsa-miR-744-5p; hsa-miR-128-3p; hsa-miR-7-5p; hsa-miR-320a-3p; hsa-miR-183-5p; hsa-miR-192-5p; h…
Pathways (miRWalk)	hsa00564 Glycerophospholipid metabolism	0	0.0037544	0.0068109	0.0068109	35	hsa-miR-423-5p; hsa-miR-24-3p; hsa-miR-296-3p; hsa-let-7b-5p; hsa-miR-21-5p; hsa-miR-100-5p; hsa-miR-375-3p; hsa-miR-423-3p; hsa-miR-222-3p; hsa-miR-26a-5p; hsa-miR-27a-3p; hsa-miR-1-3p; hsa-miR-30b-5p; hsa-miR-30a-5p; hsa-miR-26b-5p; hsa-miR-125b-5p; hsa-miR-181a-5p; hsa-miR-744-5p; hsa-miR-128-3p; hsa-miR-7-5p; hsa-miR-92b-3p; hsa-miR-320a-3p; hsa-miR-125a-5p; hsa-miR-183-5p; hsa-miR-1260b; hsa…
Pathways (KEGG)	Alcoholic liver disease	0	0.0037524	0.0331103	0.0331103	383	hsa-miR-1246; hsa-miR-423-5p; hsa-miR-148a-5p; hsa-miR-148a-3p; hsa-miR-378a-3p; hsa-miR-6731-5p; hsa-miR-7113-5p; hsa-miR-24-3p; hsa-miR-200c-3p; hsa-miR-6879-5p; hsa-miR-4292; hsa-let-7i-5p; hsa-miR-4436b-5p; hsa-miR-361-3p; hsa-miR-99b-5p; hsa-let-7c-5p; hsa-miR-4738-3p; hsa-miR-6089; hsa-let-7b-5p; hsa-miR-320e; hsa-let-7a-5p; hsa-miR-184; hsa-miR-22-3p; hsa-miR-595; hsa-let-7f-5p; hsa-miR-39…
Pathways (KEGG)	Glycerophospholipid metabolism	0	0.0037317	0.0331103	0.0331103	287	hsa-miR-423-5p; hsa-miR-148a-3p; hsa-miR-6731-5p; hsa-miR-7113-5p; hsa-miR-24-3p; hsa-miR-296-3p; hsa-let-7i-5p; hsa-miR-4758-5p; hsa-miR-361-3p; hsa-miR-99b-5p; hsa-let-7c-5p; hsa-miR-4738-3p; hsa-miR-6089; hsa-let-7b-5p; hsa-let-7a-5p; hsa-miR-184; hsa-let-7f-5p; hsa-miR-6745; hsa-miR-6816-5p; hsa-miR-149-3p; hsa-miR-205-5p; hsa-miR-1827; hsa-miR-6756-5p; hsa-miR-152-3p; hsa-miR-4492; hsa-miR-2…
Pathways (miRWalk)	WP384 Apoptosis Modulation by HSP70	0	0.0036874	0.0067144	0.0067144	29	hsa-miR-148a-3p; hsa-let-7a-5p; hsa-miR-21-5p; hsa-miR-30c-5p; hsa-miR-375-3p; hsa-miR-423-3p; hsa-miR-146a-5p; hsa-miR-30d-5p; hsa-miR-221-3p; hsa-miR-27a-3p; hsa-miR-1-3p; hsa-miR-92a-3p; hsa-let-7e-5p; hsa-miR-122-5p; hsa-miR-26b-5p; hsa-miR-125b-5p; hsa-miR-320c; hsa-let-7g-5p; hsa-miR-128-3p; hsa-miR-7-5p; hsa-miR-106a-5p; hsa-miR-125a-5p; hsa-miR-192-5p; hsa-miR-16-5p; hsa-miR-155-5p; hsa-m…
Pathways (miRWalk)	hsa05216 Thyroid cancer	0	0.0035889	0.0065595	0.0065594	63	hsa-miR-423-5p; hsa-miR-378a-3p; hsa-miR-24-3p; hsa-miR-200c-3p; hsa-let-7c-5p; hsa-let-7b-5p; hsa-let-7a-5p; hsa-let-7f-5p; hsa-miR-21-5p; hsa-miR-30c-5p; hsa-miR-375-3p; hsa-miR-200b-3p; hsa-miR-99a-5p; hsa-miR-423-3p; hsa-miR-222-3p; hsa-miR-30d-5p; hsa-miR-26a-5p; hsa-miR-200a-3p; hsa-miR-143-3p; hsa-miR-141-3p; hsa-miR-221-3p; hsa-miR-148b-3p; hsa-miR-27a-3p; hsa-miR-1-3p; hsa-miR-92a-3p; hs…
Pathways (miRWalk)	WP666 Hypothetical Network for Drug Addiction	0	0.0035713	0.0065519	0.0065519	32	hsa-let-7b-5p; hsa-miR-22-3p; hsa-miR-205-5p; hsa-miR-21-5p; hsa-miR-100-5p; hsa-miR-30c-5p; hsa-miR-200b-3p; hsa-miR-423-3p; hsa-miR-203a-3p; hsa-miR-182-5p; hsa-miR-27a-3p; hsa-miR-1-3p; hsa-miR-320b; hsa-miR-30a-5p; hsa-miR-122-5p; hsa-miR-26b-5p; hsa-miR-125b-5p; hsa-miR-181a-5p; hsa-miR-744-5p; hsa-miR-128-3p; hsa-miR-7-5p; hsa-miR-92b-3p; hsa-miR-320a-3p; hsa-miR-181b-5p; hsa-miR-192-5p; hs…
Pathways (miRWalk)	hsa00565 Ether lipid metabolism	0	0.0035326	0.0065054	0.0065054	23	hsa-miR-423-5p; hsa-miR-24-3p; hsa-let-7b-5p; hsa-miR-21-5p; hsa-miR-100-5p; hsa-miR-375-3p; hsa-miR-148b-3p; hsa-miR-1-3p; hsa-miR-23a-3p; hsa-miR-30a-5p; hsa-miR-26b-5p; hsa-miR-181a-5p; hsa-miR-744-5p; hsa-miR-128-3p; hsa-miR-7-5p; hsa-miR-92b-3p; hsa-miR-1260b; hsa-miR-192-5p; hsa-miR-16-5p; hsa-miR-101-3p; hsa-miR-10a-5p; hsa-miR-155-5p; hsa-miR-146b-5p
Pathways (miRWalk)	WP558 Complement and Coagulation Cascades	0	0.0034453	0.0063687	0.0063687	26	hsa-let-7b-5p; hsa-let-7a-5p; hsa-miR-21-5p; hsa-miR-30c-5p; hsa-miR-375-3p; hsa-miR-99a-5p; hsa-miR-23b-3p; hsa-miR-143-3p; hsa-miR-1-3p; hsa-miR-92a-3p; hsa-miR-122-5p; hsa-miR-340-5p; hsa-miR-29c-3p; hsa-miR-26b-5p; hsa-miR-181a-5p; hsa-miR-29b-3p; hsa-miR-128-3p; hsa-miR-7-5p; hsa-miR-183-5p; hsa-miR-409-3p; hsa-miR-192-5p; hsa-miR-16-5p; hsa-miR-101-3p; hsa-miR-155-5p; hsa-miR-29a-3p; hsa-mi…
Pathways (miRWalk)	P00038 JAK STAT signaling pathway	0	0.0034091	0.0063257	0.0063257	23	hsa-miR-24-3p; hsa-let-7i-5p; hsa-miR-21-5p; hsa-miR-30c-5p; hsa-miR-375-3p; hsa-miR-23b-3p; hsa-miR-222-3p; hsa-miR-146a-5p; hsa-miR-200a-3p; hsa-miR-141-3p; hsa-miR-92a-3p; hsa-let-7e-5p; hsa-miR-30b-5p; hsa-miR-122-5p; hsa-miR-26b-5p; hsa-miR-125b-5p; hsa-miR-128-3p; hsa-miR-16-5p; hsa-miR-10a-5p; hsa-miR-155-5p; hsa-miR-135a-5p; hsa-miR-106b-5p; hsa-miR-17-5p
Pathways (miRWalk)	P02721 ATP synthesis	1	0.0033705	0.0062779	0.0062779	20	hsa-miR-423-5p; hsa-miR-148a-3p; hsa-miR-24-3p; hsa-let-7f-5p; hsa-miR-100-5p; hsa-miR-23b-3p; hsa-miR-26a-5p; hsa-miR-92a-3p; hsa-miR-320b; hsa-miR-30b-5p; hsa-miR-23a-3p; hsa-miR-151a-5p; hsa-miR-125b-5p; hsa-miR-744-5p; hsa-miR-320c; hsa-miR-320a-3p; hsa-miR-16-5p; hsa-miR-101-3p; hsa-miR-17-5p; hsa-miR-361-5p
Pathways (KEGG)	Regulation of lipolysis in adipocytes	1	0.0033209	0.0313639	0.0313639	222	hsa-miR-1246; hsa-miR-148a-5p; hsa-miR-148a-3p; hsa-miR-378a-3p; hsa-miR-200c-3p; hsa-miR-296-3p; hsa-miR-4436b-5p; hsa-miR-320d; hsa-let-7b-5p; hsa-let-7a-5p; hsa-miR-184; hsa-miR-22-3p; hsa-miR-6131; hsa-miR-595; hsa-miR-6816-5p; hsa-miR-149-3p; hsa-miR-205-5p; hsa-miR-1827; hsa-miR-708-3p; hsa-miR-152-3p; hsa-miR-21-5p; hsa-miR-4519; hsa-miR-4693-3p; hsa-miR-100-5p; hsa-miR-30c-5p; hsa-miR-397…
Pathways (miRWalk)	hsa00650 Butanoate metabolism	0	0.0032801	0.0061329	0.0061329	29	hsa-miR-24-3p; hsa-miR-99b-5p; hsa-let-7b-5p; hsa-let-7a-5p; hsa-miR-22-3p; hsa-let-7f-5p; hsa-miR-152-3p; hsa-miR-151a-3p; hsa-miR-21-5p; hsa-miR-100-5p; hsa-miR-30c-5p; hsa-miR-375-3p; hsa-miR-23b-3p; hsa-miR-27a-3p; hsa-miR-1-3p; hsa-miR-92a-3p; hsa-miR-122-5p; hsa-miR-26b-5p; hsa-miR-128-3p; hsa-miR-7-5p; hsa-miR-1260b; hsa-miR-192-5p; hsa-miR-16-5p; hsa-miR-96-5p; hsa-miR-155-5p; hsa-miR-191…
Pathways (miRWalk)	P02772 Pyruvate metabolism	0	0.0032339	0.0060698	0.0060698	22	hsa-miR-423-5p; hsa-miR-296-3p; hsa-let-7b-5p; hsa-let-7a-5p; hsa-miR-30c-5p; hsa-miR-423-3p; hsa-miR-222-3p; hsa-miR-221-3p; hsa-miR-92a-3p; hsa-miR-320b; hsa-miR-23a-3p; hsa-miR-30a-5p; hsa-miR-122-5p; hsa-miR-125b-5p; hsa-miR-320a-3p; hsa-miR-125a-5p; hsa-miR-183-5p; hsa-miR-1260b; hsa-let-7a-3p; hsa-miR-10b-5p; hsa-miR-28-5p; hsa-miR-361-5p
Pathways (miRWalk)	WP692 Sulfation Biotransformation Reaction	0	0.0031456	0.0059268	0.0059268	9	hsa-miR-24-3p; hsa-let-7b-5p; hsa-miR-100-5p; hsa-miR-1-3p; hsa-miR-26b-5p; hsa-miR-744-5p; hsa-miR-7-5p; hsa-miR-92b-3p; hsa-miR-183-5p
Pathways (miRWalk)	hsa04610 Complement and coagulation cascades	0	0.0030923	0.005849	0.005849	28	hsa-let-7b-5p; hsa-let-7a-5p; hsa-miR-21-5p; hsa-miR-30c-5p; hsa-miR-375-3p; hsa-miR-99a-5p; hsa-miR-23b-3p; hsa-miR-146a-5p; hsa-miR-143-3p; hsa-miR-1-3p; hsa-miR-92a-3p; hsa-miR-122-5p; hsa-miR-340-5p; hsa-miR-29c-3p; hsa-miR-26b-5p; hsa-miR-181a-5p; hsa-miR-29b-3p; hsa-miR-128-3p; hsa-miR-7-5p; hsa-miR-183-5p; hsa-miR-409-3p; hsa-miR-192-5p; hsa-miR-16-5p; hsa-miR-101-3p; hsa-miR-10a-5p; hsa-m…
Pathways (miRWalk)	hsa00600 Sphingolipid metabolism	0	0.0030834	0.005849	0.005849	22	hsa-let-7b-5p; hsa-let-7a-5p; hsa-miR-21-5p; hsa-miR-375-3p; hsa-miR-99a-5p; hsa-miR-423-3p; hsa-miR-148b-3p; hsa-miR-1-3p; hsa-miR-92a-3p; hsa-miR-30b-5p; hsa-miR-122-5p; hsa-miR-26b-5p; hsa-miR-125b-5p; hsa-miR-744-5p; hsa-miR-128-3p; hsa-miR-7-5p; hsa-miR-1260b; hsa-miR-192-5p; hsa-miR-16-5p; hsa-miR-101-3p; hsa-miR-155-5p; hsa-miR-191-5p
Pathways (miRWalk)	Type I diabetes mellitus	0	0.0030727	0.005849	0.005849	23	hsa-miR-148a-3p; hsa-miR-296-3p; hsa-miR-152-3p; hsa-miR-21-5p; hsa-miR-423-3p; hsa-miR-203a-3p; hsa-miR-146a-5p; hsa-miR-148b-3p; hsa-miR-1-3p; hsa-miR-92a-3p; hsa-let-7e-5p; hsa-miR-122-5p; hsa-miR-26b-5p; hsa-miR-125b-5p; hsa-miR-744-5p; hsa-miR-29b-3p; hsa-miR-106a-5p; hsa-miR-183-5p; hsa-miR-409-3p; hsa-miR-16-5p; hsa-miR-191-5p; hsa-miR-197-3p; hsa-miR-17-5p
Pathways (miRWalk)	hsa04940 Type I diabetes mellitus	0	0.0030727	0.005849	0.005849	23	hsa-miR-148a-3p; hsa-miR-296-3p; hsa-miR-152-3p; hsa-miR-21-5p; hsa-miR-423-3p; hsa-miR-203a-3p; hsa-miR-146a-5p; hsa-miR-148b-3p; hsa-miR-1-3p; hsa-miR-92a-3p; hsa-let-7e-5p; hsa-miR-122-5p; hsa-miR-26b-5p; hsa-miR-125b-5p; hsa-miR-744-5p; hsa-miR-29b-3p; hsa-miR-106a-5p; hsa-miR-183-5p; hsa-miR-409-3p; hsa-miR-16-5p; hsa-miR-191-5p; hsa-miR-197-3p; hsa-miR-17-5p
Pathways (miRWalk)	hsa02010 ABC transporters	0	0.0030727	0.005849	0.005849	23	hsa-miR-423-5p; hsa-miR-24-3p; hsa-let-7b-5p; hsa-miR-21-5p; hsa-miR-23b-3p; hsa-miR-26a-5p; hsa-miR-148b-3p; hsa-miR-27a-3p; hsa-miR-1-3p; hsa-miR-92a-3p; hsa-miR-23a-3p; hsa-miR-30a-5p; hsa-miR-26b-5p; hsa-miR-451a; hsa-miR-125b-5p; hsa-miR-7-5p; hsa-miR-92b-3p; hsa-miR-183-5p; hsa-miR-192-5p; hsa-miR-16-5p; hsa-miR-10a-5p; hsa-miR-155-5p; hsa-miR-197-3p
Pathways (miRWalk)	WP78 TCA Cycle	0	0.002864	0.0055024	0.0055024	25	hsa-let-7b-5p; hsa-let-7a-5p; hsa-miR-99a-5p; hsa-miR-423-3p; hsa-miR-222-3p; hsa-miR-1-3p; hsa-miR-92a-3p; hsa-miR-30a-5p; hsa-miR-122-5p; hsa-miR-92b-5p; hsa-miR-26b-5p; hsa-miR-27b-3p; hsa-miR-125b-5p; hsa-miR-7-5p; hsa-miR-92b-3p; hsa-miR-320a-3p; hsa-miR-106a-5p; hsa-miR-125a-5p; hsa-miR-183-5p; hsa-miR-1260b; hsa-miR-16-5p; hsa-let-7a-3p; hsa-miR-17-5p; hsa-miR-28-5p; hsa-miR-361-5p
Pathways (KEGG)	Glycolysis gluconeogenesis	1	0.0028505	0.0276906	0.0276906	292	hsa-miR-423-5p; hsa-miR-378a-3p; hsa-miR-6731-5p; hsa-miR-24-3p; hsa-miR-6879-5p; hsa-miR-296-3p; hsa-let-7i-5p; hsa-miR-4700-5p; hsa-miR-4758-5p; hsa-miR-8058; hsa-miR-99b-5p; hsa-let-7c-5p; hsa-miR-4738-3p; hsa-miR-6089; hsa-let-7b-5p; hsa-miR-4787-5p; hsa-miR-320e; hsa-let-7a-5p; hsa-miR-184; hsa-miR-22-3p; hsa-miR-6131; hsa-miR-595; hsa-let-7f-5p; hsa-miR-6720-3p; hsa-miR-6745; hsa-miR-149-3p…
Pathways (KEGG)	Hematopoietic cell lineage	0	0.0027663	0.0276633	0.0276633	219	hsa-miR-423-5p; hsa-miR-148a-5p; hsa-miR-148a-3p; hsa-miR-6731-5p; hsa-miR-24-3p; hsa-let-7i-5p; hsa-miR-361-3p; hsa-let-7c-5p; hsa-miR-4738-3p; hsa-miR-6089; hsa-let-7b-5p; hsa-let-7a-5p; hsa-miR-184; hsa-miR-22-3p; hsa-miR-6131; hsa-let-7f-5p; hsa-miR-5684; hsa-miR-3925-5p; hsa-miR-6745; hsa-miR-149-3p; hsa-miR-205-5p; hsa-miR-1827; hsa-miR-708-3p; hsa-miR-370-3p; hsa-miR-6756-5p; hsa-miR-152-3…
Pathways (KEGG)	Melanoma	0	0.0027513	0.0276633	0.0276633	423	hsa-miR-423-5p; hsa-miR-148a-5p; hsa-miR-148a-3p; hsa-miR-378a-3p; hsa-miR-6731-5p; hsa-miR-7113-5p; hsa-miR-24-3p; hsa-miR-200c-3p; hsa-miR-6879-5p; hsa-miR-4292; hsa-miR-296-3p; hsa-let-7i-5p; hsa-miR-361-3p; hsa-miR-99b-5p; hsa-let-7c-5p; hsa-miR-6089; hsa-let-7b-5p; hsa-let-7a-5p; hsa-miR-184; hsa-miR-22-3p; hsa-miR-595; hsa-let-7f-5p; hsa-miR-3925-5p; hsa-miR-6745; hsa-miR-6816-5p; hsa-miR-1…
Pathways (miRWalk)	P00003 Alzheimer disease amyloid secretase pathway	0	0.0025573	0.0049327	0.0049327	56	hsa-miR-24-3p; hsa-miR-296-3p; hsa-let-7b-5p; hsa-let-7a-5p; hsa-miR-205-5p; hsa-miR-21-5p; hsa-miR-100-5p; hsa-miR-30c-5p; hsa-miR-375-3p; hsa-miR-99a-5p; hsa-miR-423-3p; hsa-miR-222-3p; hsa-miR-200a-3p; hsa-miR-143-3p; hsa-miR-141-3p; hsa-miR-148b-3p; hsa-miR-1-3p; hsa-miR-92a-3p; hsa-miR-140-3p; hsa-miR-320b; hsa-miR-23a-3p; hsa-miR-30a-5p; hsa-miR-122-5p; hsa-miR-29c-3p; hsa-miR-26b-5p; hsa-m…
Pathways (miRWalk)	hsa00561 Glycerolipid metabolism	1	0.0025226	0.0048851	0.0048851	33	hsa-miR-423-5p; hsa-miR-378a-3p; hsa-miR-24-3p; hsa-miR-99b-5p; hsa-let-7b-5p; hsa-let-7a-5p; hsa-let-7f-5p; hsa-miR-21-5p; hsa-miR-100-5p; hsa-miR-30c-5p; hsa-miR-375-3p; hsa-miR-148b-3p; hsa-miR-27a-3p; hsa-miR-1-3p; hsa-miR-92a-3p; hsa-miR-30a-5p; hsa-miR-26b-5p; hsa-miR-125b-5p; hsa-miR-181a-5p; hsa-miR-744-5p; hsa-miR-128-3p; hsa-miR-7-5p; hsa-miR-183-5p; hsa-miR-1260b; hsa-miR-342-5p; hsa-m…
Pathways (miRWalk)	P00039 Metabotropic glutamate receptor group III pathway	0	0.0025226	0.0048851	0.0048851	33	hsa-miR-423-5p; hsa-miR-148a-3p; hsa-let-7b-5p; hsa-miR-22-3p; hsa-miR-21-5p; hsa-miR-100-5p; hsa-miR-375-3p; hsa-miR-27a-3p; hsa-miR-1-3p; hsa-let-7e-5p; hsa-miR-23a-3p; hsa-miR-30a-5p; hsa-miR-29c-3p; hsa-miR-26b-5p; hsa-miR-27b-3p; hsa-miR-125b-5p; hsa-miR-181a-5p; hsa-miR-744-5p; hsa-miR-25-3p; hsa-miR-128-3p; hsa-miR-7-5p; hsa-miR-92b-3p; hsa-miR-106a-5p; hsa-miR-181b-5p; hsa-miR-1260b; hsa-…
Pathways (KEGG)	Fatty acid degradation	1	0.0025137	0.0267084	0.0267084	159	hsa-miR-1290; hsa-miR-378a-3p; hsa-miR-24-3p; hsa-miR-200c-3p; hsa-let-7i-5p; hsa-miR-361-3p; hsa-miR-99b-5p; hsa-let-7c-5p; hsa-miR-6089; hsa-let-7b-5p; hsa-let-7a-5p; hsa-miR-595; hsa-let-7f-5p; hsa-miR-6745; hsa-miR-149-3p; hsa-miR-205-5p; hsa-miR-1827; hsa-miR-370-3p; hsa-miR-6756-5p; hsa-miR-152-3p; hsa-miR-151a-3p; hsa-miR-21-5p; hsa-miR-4519; hsa-miR-100-5p; hsa-miR-4306; hsa-miR-375-3p; h…
Pathways (miRWalk)	WP1601 Fluoropyrimidine Activity	0	0.0025015	0.004883	0.004883	36	hsa-miR-423-5p; hsa-miR-24-3p; hsa-let-7i-5p; hsa-miR-99b-5p; hsa-let-7b-5p; hsa-let-7a-5p; hsa-miR-100-5p; hsa-miR-30c-5p; hsa-miR-99a-5p; hsa-miR-23b-3p; hsa-miR-423-3p; hsa-miR-222-3p; hsa-miR-30d-5p; hsa-miR-26a-5p; hsa-miR-221-3p; hsa-miR-27a-3p; hsa-miR-1-3p; hsa-miR-92a-3p; hsa-miR-30a-5p; hsa-miR-29c-3p; hsa-miR-26b-5p; hsa-miR-125b-5p; hsa-miR-25-3p; hsa-let-7g-5p; hsa-miR-320a-3p; hsa-m…
Pathways (KEGG)	Intestinal immune network for IgA production	1	0.0023803	0.0261062	0.0261062	145	hsa-miR-423-5p; hsa-miR-148a-5p; hsa-miR-6731-5p; hsa-miR-7113-5p; hsa-miR-24-3p; hsa-let-7i-5p; hsa-let-7c-5p; hsa-miR-6089; hsa-let-7b-5p; hsa-let-7a-5p; hsa-miR-184; hsa-let-7f-5p; hsa-miR-149-3p; hsa-miR-1827; hsa-miR-619-3p; hsa-miR-4513; hsa-miR-21-5p; hsa-miR-6511b-5p; hsa-miR-30c-5p; hsa-miR-375-3p; hsa-miR-1224-5p; hsa-miR-7106-5p; hsa-miR-1304-3p; hsa-miR-6763-5p; hsa-miR-3675-3p; hsa-m…
Pathways (miRWalk)	P00035 Interferon gamma signaling pathway	0	0.0023542	0.0046139	0.0046139	42	hsa-miR-24-3p; hsa-let-7b-5p; hsa-let-7a-5p; hsa-miR-21-5p; hsa-miR-30c-5p; hsa-miR-375-3p; hsa-miR-23b-3p; hsa-miR-423-3p; hsa-miR-203a-3p; hsa-miR-146a-5p; hsa-miR-200a-3p; hsa-miR-141-3p; hsa-miR-92a-3p; hsa-miR-140-3p; hsa-miR-320b; hsa-miR-23a-3p; hsa-miR-30a-5p; hsa-miR-122-5p; hsa-miR-26b-5p; hsa-miR-27b-3p; hsa-miR-125b-5p; hsa-miR-181a-5p; hsa-miR-29b-3p; hsa-miR-128-3p; hsa-miR-7-5p; hs…
Pathways (miRWalk)	hsa04514 Cell adhesion molecules CAMs	0	0.0022346	0.0043971	0.0043971	46	hsa-miR-148a-3p; hsa-miR-378a-3p; hsa-miR-24-3p; hsa-miR-296-3p; hsa-miR-99b-5p; hsa-let-7b-5p; hsa-let-7a-5p; hsa-miR-152-3p; hsa-miR-21-5p; hsa-miR-30c-5p; hsa-miR-375-3p; hsa-miR-423-3p; hsa-miR-222-3p; hsa-miR-146a-5p; hsa-miR-26a-5p; hsa-miR-200a-3p; hsa-miR-221-3p; hsa-miR-148b-3p; hsa-miR-1-3p; hsa-miR-92a-3p; hsa-let-7e-5p; hsa-miR-30a-5p; hsa-miR-122-5p; hsa-miR-26b-5p; hsa-miR-744-5p; h…
Pathways (KEGG)	Vasopressin-regulated water reabsorption	0	0.002189	0.0248089	0.0248089	272	hsa-miR-1246; hsa-miR-423-5p; hsa-miR-148a-3p; hsa-miR-378a-3p; hsa-miR-6731-5p; hsa-miR-24-3p; hsa-miR-200c-3p; hsa-miR-4436b-5p; hsa-miR-361-3p; hsa-miR-320d; hsa-let-7c-5p; hsa-miR-4738-3p; hsa-let-7b-5p; hsa-miR-4787-5p; hsa-miR-320e; hsa-let-7a-5p; hsa-miR-184; hsa-miR-22-3p; hsa-let-7f-5p; hsa-miR-5684; hsa-miR-6745; hsa-miR-6816-5p; hsa-miR-149-3p; hsa-miR-6730-5p; hsa-miR-205-5p; hsa-miR-…
Pathways (miRWalk)	hsa00020 Citrate cycle TCA cycle	1	0.0020997	0.0041484	0.0041484	31	hsa-miR-24-3p; hsa-let-7b-5p; hsa-let-7a-5p; hsa-miR-22-3p; hsa-miR-21-5p; hsa-miR-99a-5p; hsa-miR-423-3p; hsa-miR-222-3p; hsa-miR-1-3p; hsa-miR-92a-3p; hsa-miR-320b; hsa-miR-30a-5p; hsa-miR-122-5p; hsa-miR-92b-5p; hsa-miR-26b-5p; hsa-miR-27b-3p; hsa-miR-125b-5p; hsa-miR-7-5p; hsa-miR-92b-3p; hsa-miR-320a-3p; hsa-miR-106a-5p; hsa-miR-125a-5p; hsa-miR-183-5p; hsa-miR-1260b; hsa-miR-16-5p; hsa-miR-…
Pathways (KEGG)	Endocytosis	1	0.0020807	0.0243945	0.0243945	511	hsa-miR-1290; hsa-miR-423-5p; hsa-miR-6741-5p; hsa-miR-148a-5p; hsa-miR-148a-3p; hsa-miR-378a-3p; hsa-miR-6731-5p; hsa-miR-7113-5p; hsa-miR-24-3p; hsa-miR-200c-3p; hsa-miR-6879-5p; hsa-miR-4292; hsa-miR-296-3p; hsa-let-7i-5p; hsa-miR-4436b-5p; hsa-miR-4700-5p; hsa-miR-4758-5p; hsa-miR-361-3p; hsa-miR-320d; hsa-miR-99b-5p; hsa-let-7c-5p; hsa-miR-4738-3p; hsa-miR-6089; hsa-let-7b-5p; hsa-miR-4787-5…
Pathways (miRWalk)	hsa05120 Epithelial cell signaling in Helicobacter pylori infection	0	0.0019935	0.0039546	0.0039546	62	hsa-miR-423-5p; hsa-miR-24-3p; hsa-miR-200c-3p; hsa-let-7b-5p; hsa-let-7a-5p; hsa-miR-205-5p; hsa-miR-151a-3p; hsa-miR-21-5p; hsa-miR-30c-5p; hsa-miR-375-3p; hsa-miR-23b-3p; hsa-miR-423-3p; hsa-miR-222-3p; hsa-miR-146a-5p; hsa-miR-30d-5p; hsa-miR-30e-5p; hsa-miR-223-3p; hsa-miR-200a-3p; hsa-miR-141-3p; hsa-miR-221-3p; hsa-miR-27a-3p; hsa-miR-1-3p; hsa-miR-30e-3p; hsa-miR-92a-3p; hsa-miR-140-3p; h…
Pathways (miRWalk)	hsa00790 Folate biosynthesis	0	0.0019859	0.0039546	0.0039546	9	hsa-miR-24-3p; hsa-miR-99b-5p; hsa-let-7b-5p; hsa-miR-222-3p; hsa-miR-148b-3p; hsa-miR-1-3p; hsa-miR-92a-3p; hsa-miR-26b-5p; hsa-miR-192-5p
Pathways (KEGG)	Staphylococcus aureus infection	0	0.0018898	0.0229474	0.0229475	136	hsa-miR-423-5p; hsa-miR-148a-5p; hsa-miR-24-3p; hsa-miR-4292; hsa-miR-296-3p; hsa-let-7i-5p; hsa-miR-4758-5p; hsa-let-7c-5p; hsa-miR-6089; hsa-let-7b-5p; hsa-miR-320e; hsa-let-7a-5p; hsa-let-7f-5p; hsa-miR-3925-5p; hsa-miR-149-3p; hsa-miR-1827; hsa-miR-619-3p; hsa-miR-21-5p; hsa-miR-1224-5p; hsa-miR-7106-5p; hsa-miR-7847-3p; hsa-miR-1304-3p; hsa-miR-1273h-5p; hsa-miR-222-3p; hsa-miR-146a-5p; hsa-…
Pathways (miRWalk)	WP2059 Alzheimers Disease	0	0.001822	0.0036439	0.0036439	70	hsa-miR-423-5p; hsa-miR-148a-3p; hsa-miR-24-3p; hsa-miR-296-3p; hsa-let-7c-5p; hsa-let-7b-5p; hsa-let-7a-5p; hsa-let-7f-5p; hsa-miR-205-5p; hsa-miR-21-5p; hsa-miR-100-5p; hsa-miR-30c-5p; hsa-miR-375-3p; hsa-miR-23b-3p; hsa-miR-423-3p; hsa-miR-203a-3p; hsa-miR-222-3p; hsa-miR-146a-5p; hsa-miR-30d-5p; hsa-miR-26a-5p; hsa-miR-221-3p; hsa-miR-148b-3p; hsa-miR-27a-3p; hsa-miR-1-3p; hsa-miR-92a-3p; hsa…
Pathways (miRWalk)	hsa00053 Ascorbate and aldarate metabolism	0	0.0018153	0.0036439	0.0036439	17	hsa-miR-24-3p; hsa-miR-99b-5p; hsa-let-7b-5p; hsa-let-7a-5p; hsa-let-7f-5p; hsa-miR-100-5p; hsa-miR-27a-3p; hsa-miR-1-3p; hsa-miR-92a-3p; hsa-miR-30a-5p; hsa-miR-26b-5p; hsa-miR-125b-5p; hsa-miR-128-3p; hsa-miR-7-5p; hsa-miR-192-5p; hsa-miR-16-5p; hsa-miR-155-5p
Pathways (KEGG)	GABAergic synapse	1	0.0018148	0.0228533	0.0228533	286	hsa-miR-1246; hsa-miR-423-5p; hsa-miR-148a-5p; hsa-miR-148a-3p; hsa-miR-378a-3p; hsa-miR-6731-5p; hsa-miR-24-3p; hsa-miR-4292; hsa-miR-296-3p; hsa-let-7i-5p; hsa-miR-4436b-5p; hsa-miR-4758-5p; hsa-miR-320d; hsa-let-7c-5p; hsa-miR-6089; hsa-let-7b-5p; hsa-let-7a-5p; hsa-miR-184; hsa-miR-22-3p; hsa-miR-595; hsa-let-7f-5p; hsa-miR-3925-5p; hsa-miR-6745; hsa-miR-6816-5p; hsa-miR-149-3p; hsa-miR-205-5…
Pathways (KEGG)	Synaptic vesicle cycle	1	0.0018025	0.0228533	0.0228533	213	hsa-miR-423-5p; hsa-miR-148a-5p; hsa-miR-378a-3p; hsa-miR-6731-5p; hsa-miR-24-3p; hsa-miR-200c-3p; hsa-miR-6879-5p; hsa-miR-4292; hsa-let-7i-5p; hsa-miR-4700-5p; hsa-let-7c-5p; hsa-miR-6089; hsa-let-7b-5p; hsa-let-7a-5p; hsa-let-7f-5p; hsa-miR-149-3p; hsa-miR-205-5p; hsa-miR-1827; hsa-miR-370-3p; hsa-miR-6756-5p; hsa-miR-4693-3p; hsa-miR-100-5p; hsa-miR-30c-5p; hsa-miR-4763-3p; hsa-miR-375-3p; hs…
Pathways (KEGG)	Pentose phosphate pathway	1	0.0017849	0.0228533	0.0228533	128	hsa-miR-423-5p; hsa-miR-378a-3p; hsa-miR-7113-5p; hsa-miR-24-3p; hsa-miR-296-3p; hsa-miR-8058; hsa-miR-4738-3p; hsa-let-7b-5p; hsa-miR-4787-5p; hsa-miR-6131; hsa-miR-595; hsa-miR-6720-3p; hsa-miR-149-3p; hsa-miR-6805-5p; hsa-miR-30c-5p; hsa-miR-375-3p; hsa-miR-7106-5p; hsa-miR-7847-3p; hsa-miR-4534; hsa-miR-1322; hsa-miR-1304-3p; hsa-miR-200a-5p; hsa-miR-1273h-5p; hsa-miR-23b-3p; hsa-miR-423-3p; …
Pathways (miRWalk)	P00009 Axon guidance mediated by netrin	0	0.0017741	0.0035774	0.0035774	36	hsa-miR-296-3p; hsa-let-7i-5p; hsa-miR-361-3p; hsa-let-7b-5p; hsa-let-7a-5p; hsa-miR-184; hsa-miR-22-3p; hsa-miR-21-5p; hsa-miR-100-5p; hsa-miR-30c-5p; hsa-miR-375-3p; hsa-miR-423-3p; hsa-miR-221-3p; hsa-miR-148b-3p; hsa-miR-182-5p; hsa-miR-1-3p; hsa-miR-92a-3p; hsa-miR-30a-5p; hsa-miR-122-5p; hsa-miR-29c-3p; hsa-miR-26b-5p; hsa-miR-29b-3p; hsa-miR-128-3p; hsa-miR-7-5p; hsa-miR-92b-3p; hsa-miR-32…
Pathways (miRWalk)	hsa03420 Nucleotide excision repair	0	0.0017271	0.0034971	0.0034971	32	hsa-miR-24-3p; hsa-miR-296-3p; hsa-let-7b-5p; hsa-miR-100-5p; hsa-miR-30c-5p; hsa-miR-99a-5p; hsa-miR-23b-3p; hsa-miR-423-3p; hsa-miR-222-3p; hsa-miR-146a-5p; hsa-miR-26a-5p; hsa-miR-1-3p; hsa-miR-92a-3p; hsa-let-7e-5p; hsa-miR-30a-5p; hsa-miR-122-5p; hsa-miR-26b-5p; hsa-miR-941; hsa-miR-27b-3p; hsa-miR-744-5p; hsa-miR-25-3p; hsa-miR-7-5p; hsa-miR-320a-3p; hsa-miR-106a-5p; hsa-miR-192-5p; hsa-miR…
Pathways (KEGG)	Insulin resistance	1	0.0016967	0.0228533	0.0228533	381	hsa-miR-1246; hsa-miR-423-5p; hsa-miR-148a-5p; hsa-miR-148a-3p; hsa-miR-378a-3p; hsa-miR-6731-5p; hsa-miR-7113-5p; hsa-miR-24-3p; hsa-miR-200c-3p; hsa-miR-6879-5p; hsa-miR-296-3p; hsa-miR-4436b-5p; hsa-miR-4700-5p; hsa-miR-361-3p; hsa-miR-320d; hsa-miR-99b-5p; hsa-let-7c-5p; hsa-miR-6089; hsa-let-7b-5p; hsa-miR-4787-5p; hsa-miR-320e; hsa-let-7a-5p; hsa-miR-184; hsa-miR-22-3p; hsa-miR-595; hsa-let…
Pathways (miRWalk)	WP422 MAPK Cascade	0	0.0016697	0.003395	0.003395	43	hsa-miR-24-3p; hsa-let-7c-5p; hsa-let-7b-5p; hsa-let-7a-5p; hsa-miR-21-5p; hsa-miR-30c-5p; hsa-miR-375-3p; hsa-miR-23b-3p; hsa-miR-423-3p; hsa-miR-26a-5p; hsa-miR-200a-3p; hsa-miR-143-3p; hsa-miR-141-3p; hsa-miR-148b-3p; hsa-miR-1-3p; hsa-miR-92a-3p; hsa-miR-320b; hsa-miR-30a-5p; hsa-miR-122-5p; hsa-miR-29c-3p; hsa-miR-26b-5p; hsa-miR-125b-5p; hsa-miR-181a-5p; hsa-miR-744-5p; hsa-miR-25-3p; hsa-l…
Pathways (miRWalk)	WP702 metapathway biotransformation	0	0.0016376	0.0033437	0.0033437	40	hsa-miR-24-3p; hsa-miR-296-3p; hsa-let-7c-5p; hsa-let-7b-5p; hsa-let-7a-5p; hsa-let-7f-5p; hsa-miR-152-3p; hsa-miR-21-5p; hsa-miR-375-3p; hsa-miR-221-3p; hsa-miR-148b-3p; hsa-miR-1-3p; hsa-miR-92a-3p; hsa-let-7e-5p; hsa-miR-30a-5p; hsa-miR-122-5p; hsa-miR-340-5p; hsa-miR-26b-5p; hsa-miR-27b-3p; hsa-miR-125b-5p; hsa-miR-181a-5p; hsa-miR-744-5p; hsa-miR-25-3p; hsa-miR-7-5p; hsa-miR-92b-3p; hsa-miR-…
Pathways (miRWalk)	WP28 Selenium Metabolism and Selenoproteins	0	0.0016328	0.0033437	0.0033437	34	hsa-miR-423-5p; hsa-let-7a-5p; hsa-miR-21-5p; hsa-miR-100-5p; hsa-miR-375-3p; hsa-miR-423-3p; hsa-miR-222-3p; hsa-miR-146a-5p; hsa-miR-30e-5p; hsa-miR-223-3p; hsa-miR-221-3p; hsa-miR-27a-3p; hsa-miR-1-3p; hsa-miR-92a-3p; hsa-let-7e-5p; hsa-miR-30a-5p; hsa-miR-29c-3p; hsa-miR-26b-5p; hsa-miR-125b-5p; hsa-miR-181a-5p; hsa-miR-29b-3p; hsa-miR-7-5p; hsa-miR-92b-3p; hsa-miR-320a-3p; hsa-miR-125a-5p; h…
Pathways (miRWalk)	WP691 Tamoxifen metabolism	0	0.001596	0.0032863	0.0032863	9	hsa-miR-24-3p; hsa-miR-296-3p; hsa-let-7b-5p; hsa-miR-221-3p; hsa-miR-340-5p; hsa-miR-26b-5p; hsa-miR-27b-3p; hsa-miR-125b-5p; hsa-miR-320a-3p
Pathways (KEGG)	Fatty acid biosynthesis	0	0.0015949	0.0228533	0.0228533	79	hsa-miR-1290; hsa-miR-378a-3p; hsa-miR-24-3p; hsa-miR-200c-3p; hsa-miR-6879-5p; hsa-miR-361-3p; hsa-let-7b-5p; hsa-miR-205-5p; hsa-miR-1827; hsa-miR-100-5p; hsa-miR-4261; hsa-miR-30c-5p; hsa-miR-4763-3p; hsa-miR-375-3p; hsa-miR-200b-3p; hsa-miR-1304-3p; hsa-miR-6783-3p; hsa-miR-423-3p; hsa-miR-222-3p; hsa-miR-26a-5p; hsa-miR-8485; hsa-miR-129-5p; hsa-miR-221-3p; hsa-miR-148b-3p; hsa-miR-378b; hsa…
Pathways (KEGG)	Fatty acid biosynthesis	0	0.0015949	0.0228533	0.0228533	79	hsa-miR-1290; hsa-miR-378a-3p; hsa-miR-24-3p; hsa-miR-200c-3p; hsa-miR-6879-5p; hsa-miR-361-3p; hsa-let-7b-5p; hsa-miR-205-5p; hsa-miR-1827; hsa-miR-100-5p; hsa-miR-4261; hsa-miR-30c-5p; hsa-miR-4763-3p; hsa-miR-375-3p; hsa-miR-200b-3p; hsa-miR-1304-3p; hsa-miR-6783-3p; hsa-miR-423-3p; hsa-miR-222-3p; hsa-miR-26a-5p; hsa-miR-8485; hsa-miR-129-5p; hsa-miR-221-3p; hsa-miR-148b-3p; hsa-miR-378b; hsa…
Pathways (miRWalk)	hsa00240 Pyrimidine metabolism	0	0.0015858	0.0032792	0.0032792	54	hsa-miR-423-5p; hsa-miR-378a-3p; hsa-miR-24-3p; hsa-let-7i-5p; hsa-let-7c-5p; hsa-let-7b-5p; hsa-let-7a-5p; hsa-miR-21-5p; hsa-miR-100-5p; hsa-miR-30c-5p; hsa-miR-375-3p; hsa-miR-99a-5p; hsa-miR-423-3p; hsa-miR-222-3p; hsa-miR-146a-5p; hsa-miR-30d-5p; hsa-miR-26a-5p; hsa-miR-221-3p; hsa-miR-148b-3p; hsa-miR-27a-3p; hsa-miR-1-3p; hsa-miR-92a-3p; hsa-let-7e-5p; hsa-miR-30a-5p; hsa-miR-122-5p; hsa-m…
Pathways (miRWalk)	WP299 Nuclear receptors in lipid metabolism and toxicity	0	0.0015679	0.0032559	0.0032559	24	hsa-miR-148a-3p; hsa-let-7b-5p; hsa-let-7a-5p; hsa-miR-22-3p; hsa-miR-21-5p; hsa-miR-26a-5p; hsa-miR-141-3p; hsa-miR-182-5p; hsa-miR-27a-3p; hsa-miR-1-3p; hsa-miR-92a-3p; hsa-let-7e-5p; hsa-miR-122-5p; hsa-miR-26b-5p; hsa-miR-451a; hsa-miR-27b-3p; hsa-miR-125b-5p; hsa-miR-320c; hsa-miR-125a-5p; hsa-miR-192-5p; hsa-miR-16-5p; hsa-miR-10a-5p; hsa-miR-197-3p; hsa-miR-10b-5p
Pathways (miRWalk)	WP1991 SRF and miRs in Smooth Muscle Differentiation and Proliferation	0	0.0015407	0.0032131	0.0032131	29	hsa-miR-423-5p; hsa-miR-378a-3p; hsa-let-7c-5p; hsa-let-7b-5p; hsa-let-7a-5p; hsa-let-7f-5p; hsa-miR-21-5p; hsa-miR-99a-5p; hsa-miR-26a-5p; hsa-miR-223-3p; hsa-miR-182-5p; hsa-miR-1-3p; hsa-miR-92a-3p; hsa-miR-30b-5p; hsa-miR-122-5p; hsa-miR-206; hsa-miR-26b-5p; hsa-miR-30a-3p; hsa-miR-25-3p; hsa-miR-128-3p; hsa-miR-7-5p; hsa-miR-320a-3p; hsa-miR-16-5p; hsa-miR-155-5p; hsa-miR-196a-5p; hsa-miR-87…
Pathways (KEGG)	Parathyroid hormone synthesis, secretion and action	1	0.0015146	0.0228533	0.0228533	374	hsa-miR-1246; hsa-miR-423-5p; hsa-miR-6741-5p; hsa-miR-148a-3p; hsa-miR-378a-3p; hsa-miR-6731-5p; hsa-miR-24-3p; hsa-miR-200c-3p; hsa-miR-6879-5p; hsa-miR-4292; hsa-miR-296-3p; hsa-let-7i-5p; hsa-miR-4436b-5p; hsa-miR-4700-5p; hsa-miR-361-3p; hsa-miR-320d; hsa-miR-99b-5p; hsa-let-7c-5p; hsa-miR-6089; hsa-let-7b-5p; hsa-miR-320e; hsa-let-7a-5p; hsa-miR-184; hsa-miR-22-3p; hsa-let-7f-5p; hsa-miR-67…
Pathways (miRWalk)	WP22 IL 9 signaling pathway	0	0.0014425	0.0030212	0.0030212	34	hsa-miR-378a-3p; hsa-miR-296-3p; hsa-let-7b-5p; hsa-let-7a-5p; hsa-miR-21-5p; hsa-miR-100-5p; hsa-miR-30c-5p; hsa-miR-23b-3p; hsa-miR-423-3p; hsa-miR-222-3p; hsa-miR-146a-5p; hsa-miR-221-3p; hsa-miR-1-3p; hsa-miR-92a-3p; hsa-let-7e-5p; hsa-miR-320b; hsa-miR-30a-5p; hsa-miR-29c-3p; hsa-miR-125b-5p; hsa-miR-181a-5p; hsa-miR-29b-3p; hsa-miR-128-3p; hsa-miR-7-5p; hsa-miR-92b-3p; hsa-miR-320a-3p; hsa-…
Pathways (KEGG)	Spinocerebellar ataxia	0	0.0014287	0.0228533	0.0228533	389	hsa-miR-1246; hsa-miR-1290; hsa-miR-423-5p; hsa-miR-6741-5p; hsa-miR-148a-5p; hsa-miR-148a-3p; hsa-miR-378a-3p; hsa-miR-6731-5p; hsa-miR-24-3p; hsa-miR-200c-3p; hsa-miR-6879-5p; hsa-miR-4292; hsa-miR-296-3p; hsa-let-7i-5p; hsa-miR-4436b-5p; hsa-miR-4700-5p; hsa-miR-361-3p; hsa-miR-320d; hsa-miR-99b-5p; hsa-let-7c-5p; hsa-let-7b-5p; hsa-miR-320e; hsa-let-7a-5p; hsa-miR-184; hsa-miR-22-3p; hsa-miR-…
Pathways (miRWalk)	P00004 Alzheimer disease presenilin pathway	0	0.0014106	0.0029672	0.0029672	75	hsa-miR-423-5p; hsa-miR-378a-3p; hsa-miR-24-3p; hsa-miR-200c-3p; hsa-miR-296-3p; hsa-miR-99b-5p; hsa-let-7c-5p; hsa-let-7b-5p; hsa-let-7a-5p; hsa-miR-205-5p; hsa-miR-21-5p; hsa-miR-100-5p; hsa-miR-30c-5p; hsa-miR-375-3p; hsa-miR-200b-3p; hsa-miR-23b-3p; hsa-miR-423-3p; hsa-miR-222-3p; hsa-miR-146a-5p; hsa-miR-26a-5p; hsa-miR-200a-3p; hsa-miR-143-3p; hsa-miR-141-3p; hsa-miR-129-5p; hsa-miR-221-3p;…
Pathways (miRWalk)	WP404 Nucleotide Metabolism	0	0.0013859	0.0029278	0.0029278	36	hsa-miR-423-5p; hsa-miR-24-3p; hsa-miR-296-3p; hsa-let-7i-5p; hsa-miR-99b-5p; hsa-let-7b-5p; hsa-let-7a-5p; hsa-miR-100-5p; hsa-miR-30c-5p; hsa-miR-30d-5p; hsa-miR-26a-5p; hsa-miR-30e-5p; hsa-miR-221-3p; hsa-miR-27a-3p; hsa-miR-1-3p; hsa-miR-92a-3p; hsa-let-7e-5p; hsa-miR-30a-5p; hsa-miR-29c-3p; hsa-miR-26b-5p; hsa-miR-125b-5p; hsa-miR-744-5p; hsa-miR-29b-3p; hsa-let-7g-5p; hsa-miR-7-5p; hsa-miR-…
Pathways (miRWalk)	WP2012 miRs in Muscle Cell Differentiation	0	0.0013632	0.0028924	0.0028924	35	hsa-miR-378a-3p; hsa-let-7c-5p; hsa-let-7b-5p; hsa-let-7a-5p; hsa-miR-22-3p; hsa-let-7f-5p; hsa-miR-205-5p; hsa-miR-21-5p; hsa-miR-375-3p; hsa-miR-99a-5p; hsa-miR-30d-5p; hsa-miR-26a-5p; hsa-miR-223-3p; hsa-miR-148b-3p; hsa-miR-1-3p; hsa-miR-92a-3p; hsa-miR-122-5p; hsa-miR-26b-5p; hsa-miR-30a-3p; hsa-miR-27b-3p; hsa-miR-125b-5p; hsa-miR-744-5p; hsa-miR-25-3p; hsa-miR-92b-3p; hsa-miR-320a-3p; hsa-…
Pathways (KEGG)	Th1 and Th2 cell differentiation	1	0.0013187	0.0224186	0.0224186	287	hsa-miR-423-5p; hsa-miR-148a-5p; hsa-miR-148a-3p; hsa-miR-378a-3p; hsa-miR-6731-5p; hsa-miR-24-3p; hsa-miR-200c-3p; hsa-miR-4292; hsa-miR-296-3p; hsa-let-7i-5p; hsa-miR-361-3p; hsa-miR-320d; hsa-let-7c-5p; hsa-let-7b-5p; hsa-let-7a-5p; hsa-miR-184; hsa-let-7f-5p; hsa-miR-5684; hsa-miR-6816-5p; hsa-miR-149-3p; hsa-miR-205-5p; hsa-miR-1827; hsa-miR-370-3p; hsa-miR-619-3p; hsa-miR-4302; hsa-miR-6805…
Pathways (miRWalk)	WP98 Prostaglandin Synthesis and Regulation	0	0.0012582	0.0026812	0.0026812	39	hsa-miR-423-5p; hsa-miR-200c-3p; hsa-miR-296-3p; hsa-let-7c-5p; hsa-let-7b-5p; hsa-let-7a-5p; hsa-miR-21-5p; hsa-miR-100-5p; hsa-miR-99a-5p; hsa-miR-23b-3p; hsa-miR-203a-3p; hsa-miR-26a-5p; hsa-miR-3934-5p; hsa-miR-143-3p; hsa-miR-148b-3p; hsa-miR-1-3p; hsa-miR-92a-3p; hsa-let-7e-5p; hsa-miR-30a-5p; hsa-miR-28-3p; hsa-miR-26b-5p; hsa-miR-27b-3p; hsa-miR-181a-5p; hsa-miR-744-5p; hsa-miR-320c; hsa-…
Pathways (KEGG)	Ribosome biogenesis in eukaryotes	0	0.0012422	0.0222288	0.0222288	282	hsa-miR-1290; hsa-miR-423-5p; hsa-miR-148a-5p; hsa-miR-148a-3p; hsa-miR-6731-5p; hsa-miR-7113-5p; hsa-miR-24-3p; hsa-miR-296-3p; hsa-miR-4700-5p; hsa-let-7c-5p; hsa-miR-6089; hsa-let-7b-5p; hsa-miR-320e; hsa-let-7a-5p; hsa-miR-184; hsa-miR-22-3p; hsa-miR-6745; hsa-miR-6816-5p; hsa-miR-149-3p; hsa-miR-6730-5p; hsa-miR-205-5p; hsa-miR-1827; hsa-miR-6756-5p; hsa-miR-152-3p; hsa-miR-2681-3p; hsa-miR-…
Pathways (miRWalk)	WP2118 Arrhythmogenic right ventricular cardiomyopathy	0	0.0012364	0.0026464	0.0026464	61	hsa-miR-423-5p; hsa-miR-378a-3p; hsa-miR-24-3p; hsa-miR-200c-3p; hsa-miR-296-3p; hsa-miR-99b-5p; hsa-let-7c-5p; hsa-let-7b-5p; hsa-let-7a-5p; hsa-let-7f-5p; hsa-miR-21-5p; hsa-miR-100-5p; hsa-miR-30c-5p; hsa-miR-375-3p; hsa-miR-200b-3p; hsa-miR-23b-3p; hsa-miR-222-3p; hsa-miR-26a-5p; hsa-miR-200a-3p; hsa-miR-141-3p; hsa-miR-221-3p; hsa-miR-148b-3p; hsa-miR-182-5p; hsa-miR-1-3p; hsa-miR-1307-3p; h…
Pathways (miRWalk)	hsa05412 Arrhythmogenic right ventricular cardiomyopathy ARVC	0	0.0012364	0.0026464	0.0026464	61	hsa-miR-423-5p; hsa-miR-378a-3p; hsa-miR-24-3p; hsa-miR-200c-3p; hsa-miR-296-3p; hsa-miR-99b-5p; hsa-let-7c-5p; hsa-let-7b-5p; hsa-let-7a-5p; hsa-let-7f-5p; hsa-miR-21-5p; hsa-miR-100-5p; hsa-miR-30c-5p; hsa-miR-375-3p; hsa-miR-200b-3p; hsa-miR-23b-3p; hsa-miR-222-3p; hsa-miR-26a-5p; hsa-miR-200a-3p; hsa-miR-141-3p; hsa-miR-221-3p; hsa-miR-148b-3p; hsa-miR-182-5p; hsa-miR-1-3p; hsa-miR-1307-3p; h…
Pathways (miRWalk)	hsa03060 Protein export	0	0.0012211	0.0026368	0.0026368	25	hsa-miR-423-5p; hsa-miR-296-3p; hsa-let-7b-5p; hsa-miR-21-5p; hsa-miR-100-5p; hsa-miR-423-3p; hsa-miR-221-3p; hsa-miR-182-5p; hsa-miR-1-3p; hsa-miR-92a-3p; hsa-let-7e-5p; hsa-miR-320b; hsa-miR-30b-5p; hsa-miR-30a-5p; hsa-miR-26b-5p; hsa-miR-25-3p; hsa-miR-128-3p; hsa-miR-92b-3p; hsa-miR-320a-3p; hsa-miR-1260b; hsa-miR-192-5p; hsa-miR-16-5p; hsa-miR-155-5p; hsa-miR-671-5p; hsa-miR-196a-5p
Pathways (miRWalk)	WP623 Oxidative phosphorylation	0	0.0011361	0.0024641	0.0024641	40	hsa-miR-423-5p; hsa-miR-24-3p; hsa-let-7b-5p; hsa-let-7a-5p; hsa-let-7f-5p; hsa-miR-100-5p; hsa-miR-99a-5p; hsa-miR-23b-3p; hsa-miR-26a-5p; hsa-miR-30e-5p; hsa-miR-221-3p; hsa-miR-148b-3p; hsa-miR-182-5p; hsa-miR-1-3p; hsa-miR-92a-3p; hsa-let-7e-5p; hsa-miR-320b; hsa-miR-23a-3p; hsa-miR-30a-5p; hsa-miR-26b-5p; hsa-miR-151a-5p; hsa-miR-27b-3p; hsa-miR-125b-5p; hsa-miR-744-5p; hsa-miR-128-3p; hsa-m…
Pathways (miRWalk)	hsa00410 beta Alanine metabolism	0	0.0011223	0.0024449	0.0024449	18	hsa-miR-423-5p; hsa-miR-99b-5p; hsa-let-7b-5p; hsa-let-7a-5p; hsa-let-7f-5p; hsa-miR-152-3p; hsa-miR-100-5p; hsa-miR-27a-3p; hsa-miR-1-3p; hsa-miR-92a-3p; hsa-miR-26b-5p; hsa-miR-744-5p; hsa-miR-128-3p; hsa-miR-7-5p; hsa-miR-320a-3p; hsa-miR-192-5p; hsa-miR-16-5p; hsa-miR-155-5p
Pathways (miRWalk)	WP268 Notch Signaling Pathway	0	0.0011019	0.0024114	0.0024114	47	hsa-miR-378a-3p; hsa-miR-24-3p; hsa-miR-200c-3p; hsa-miR-296-3p; hsa-let-7c-5p; hsa-let-7b-5p; hsa-miR-21-5p; hsa-miR-100-5p; hsa-miR-375-3p; hsa-miR-23b-3p; hsa-miR-203a-3p; hsa-miR-222-3p; hsa-miR-26a-5p; hsa-miR-141-3p; hsa-miR-129-5p; hsa-miR-221-3p; hsa-miR-1-3p; hsa-miR-92a-3p; hsa-let-7e-5p; hsa-miR-23a-3p; hsa-miR-30a-5p; hsa-miR-122-5p; hsa-miR-29c-3p; hsa-miR-206; hsa-miR-26b-5p; hsa-mi…
Pathways (miRWalk)	hsa00340 Histidine metabolism	0	0.0010971	0.0024114	0.0024114	18	hsa-miR-99b-5p; hsa-let-7b-5p; hsa-let-7a-5p; hsa-miR-22-3p; hsa-let-7f-5p; hsa-miR-100-5p; hsa-miR-375-3p; hsa-miR-148b-3p; hsa-miR-27a-3p; hsa-miR-1-3p; hsa-miR-92a-3p; hsa-let-7e-5p; hsa-miR-26b-5p; hsa-miR-128-3p; hsa-miR-7-5p; hsa-miR-192-5p; hsa-miR-16-5p; hsa-miR-155-5p
Pathways (miRWalk)	hsa00512 O Glycan biosynthesis	0	0.0010971	0.0024114	0.0024114	18	hsa-miR-378a-3p; hsa-let-7b-5p; hsa-let-7a-5p; hsa-miR-375-3p; hsa-miR-129-5p; hsa-miR-148b-3p; hsa-miR-30a-5p; hsa-miR-122-5p; hsa-miR-340-5p; hsa-miR-26b-5p; hsa-miR-27b-3p; hsa-miR-125b-5p; hsa-miR-181a-5p; hsa-miR-29b-3p; hsa-miR-7-5p; hsa-miR-192-5p; hsa-miR-16-5p; hsa-miR-10a-5p
Pathways (miRWalk)	hsa04623 Cytosolic DNA sensing pathway	0	0.0010857	0.0024084	0.0024084	34	hsa-miR-423-5p; hsa-miR-24-3p; hsa-miR-200c-3p; hsa-let-7b-5p; hsa-let-7a-5p; hsa-miR-151a-3p; hsa-miR-21-5p; hsa-miR-23b-3p; hsa-miR-423-3p; hsa-miR-146a-5p; hsa-miR-30d-5p; hsa-miR-26a-5p; hsa-miR-30e-5p; hsa-miR-223-3p; hsa-miR-221-3p; hsa-miR-1-3p; hsa-miR-30e-3p; hsa-miR-92a-3p; hsa-let-7e-5p; hsa-miR-122-5p; hsa-miR-26b-5p; hsa-miR-25-3p; hsa-miR-7-5p; hsa-miR-320a-3p; hsa-miR-125a-5p; hsa-…
Pathways (miRWalk)	hsa04114 Oocyte meiosis	0	0.0010612	0.0023648	0.0023648	84	hsa-miR-423-5p; hsa-miR-378a-3p; hsa-miR-24-3p; hsa-miR-200c-3p; hsa-let-7c-5p; hsa-let-7b-5p; hsa-let-7a-5p; hsa-miR-22-3p; hsa-let-7f-5p; hsa-miR-152-3p; hsa-miR-151a-3p; hsa-miR-21-5p; hsa-miR-100-5p; hsa-miR-30c-5p; hsa-miR-375-3p; hsa-miR-200b-3p; hsa-miR-99a-5p; hsa-miR-23b-3p; hsa-miR-423-3p; hsa-miR-222-3p; hsa-miR-26a-5p; hsa-miR-223-3p; hsa-miR-200a-3p; hsa-miR-141-3p; hsa-miR-221-3p; h…
Pathways (miRWalk)	hsa04730 Long term depression	0	0.0010609	0.0023648	0.0023648	59	hsa-miR-423-5p; hsa-let-7c-5p; hsa-let-7b-5p; hsa-let-7a-5p; hsa-miR-152-3p; hsa-miR-21-5p; hsa-miR-100-5p; hsa-miR-30c-5p; hsa-miR-375-3p; hsa-miR-99a-5p; hsa-miR-23b-3p; hsa-miR-423-3p; hsa-miR-222-3p; hsa-miR-30d-5p; hsa-miR-30e-5p; hsa-miR-223-3p; hsa-miR-143-3p; hsa-miR-148b-3p; hsa-miR-182-5p; hsa-miR-27a-3p; hsa-miR-1-3p; hsa-miR-92a-3p; hsa-let-7e-5p; hsa-miR-320b; hsa-miR-30b-5p; hsa-miR…
Pathways (KEGG)	Propanoate metabolism	1	0.0010543	0.0199144	0.0199144	153	hsa-miR-378a-3p; hsa-miR-24-3p; hsa-miR-6879-5p; hsa-let-7i-5p; hsa-miR-361-3p; hsa-let-7c-5p; hsa-let-7b-5p; hsa-miR-320e; hsa-let-7a-5p; hsa-miR-595; hsa-let-7f-5p; hsa-miR-6745; hsa-miR-149-3p; hsa-miR-1827; hsa-miR-6756-5p; hsa-miR-152-3p; hsa-miR-100-5p; hsa-miR-4261; hsa-miR-4763-3p; hsa-miR-3976; hsa-miR-375-3p; hsa-miR-6803-5p; hsa-miR-200b-3p; hsa-miR-7106-5p; hsa-miR-6728-5p; hsa-miR-99…
Pathways (miRWalk)	hsa05020 Prion diseases	0	0.0010238	0.0023023	0.0023023	44	hsa-miR-148a-3p; hsa-miR-378a-3p; hsa-miR-24-3p; hsa-let-7b-5p; hsa-let-7a-5p; hsa-miR-22-3p; hsa-miR-205-5p; hsa-miR-21-5p; hsa-miR-30c-5p; hsa-miR-375-3p; hsa-miR-23b-3p; hsa-miR-423-3p; hsa-miR-146a-5p; hsa-miR-26a-5p; hsa-miR-129-5p; hsa-miR-148b-3p; hsa-miR-1-3p; hsa-miR-92a-3p; hsa-miR-320b; hsa-miR-30a-5p; hsa-miR-122-5p; hsa-miR-29c-3p; hsa-miR-26b-5p; hsa-miR-27b-3p; hsa-miR-181a-5p; hsa…
Pathways (miRWalk)	WP205 IL 7 signaling pathway	0	0.0010198	0.0023023	0.0023023	55	hsa-miR-423-5p; hsa-miR-148a-3p; hsa-miR-378a-3p; hsa-miR-24-3p; hsa-miR-296-3p; hsa-let-7c-5p; hsa-let-7b-5p; hsa-let-7a-5p; hsa-let-7f-5p; hsa-miR-149-3p; hsa-miR-21-5p; hsa-miR-30c-5p; hsa-miR-23b-3p; hsa-miR-423-3p; hsa-miR-222-3p; hsa-miR-146a-5p; hsa-miR-26a-5p; hsa-miR-143-3p; hsa-miR-221-3p; hsa-miR-1-3p; hsa-miR-92a-3p; hsa-let-7e-5p; hsa-miR-320b; hsa-miR-30a-5p; hsa-miR-122-5p; hsa-miR…
Pathways (miRWalk)	P00032 Insulin IGF pathway mitogen activated protein kinase kinase MAP kinase cascade	0	0.0010153	0.0023023	0.0023023	47	hsa-miR-148a-3p; hsa-miR-378a-3p; hsa-let-7b-5p; hsa-let-7a-5p; hsa-miR-152-3p; hsa-miR-21-5p; hsa-miR-100-5p; hsa-miR-30c-5p; hsa-miR-99a-5p; hsa-miR-23b-3p; hsa-miR-423-3p; hsa-miR-222-3p; hsa-miR-26a-5p; hsa-miR-223-3p; hsa-miR-221-3p; hsa-miR-182-5p; hsa-miR-27a-3p; hsa-miR-1-3p; hsa-miR-92a-3p; hsa-let-7e-5p; hsa-miR-320b; hsa-miR-30a-5p; hsa-miR-122-5p; hsa-miR-26b-5p; hsa-miR-125b-5p; hsa-…
Pathways (miRWalk)	hsa04330 Notch signaling pathway	0	0.0010117	0.0023023	0.0023023	52	hsa-miR-378a-3p; hsa-miR-24-3p; hsa-miR-200c-3p; hsa-miR-296-3p; hsa-let-7c-5p; hsa-let-7b-5p; hsa-miR-21-5p; hsa-miR-100-5p; hsa-miR-30c-5p; hsa-miR-375-3p; hsa-miR-200b-3p; hsa-miR-23b-3p; hsa-miR-222-3p; hsa-miR-26a-5p; hsa-miR-141-3p; hsa-miR-129-5p; hsa-miR-221-3p; hsa-miR-182-5p; hsa-miR-1-3p; hsa-miR-92a-3p; hsa-let-7e-5p; hsa-miR-23a-3p; hsa-miR-30a-5p; hsa-miR-122-5p; hsa-miR-29c-3p; hsa…
Pathways (miRWalk)	hsa05217 Basal cell carcinoma	0	0.00101	0.0023023	0.0023023	44	hsa-miR-148a-3p; hsa-miR-378a-3p; hsa-miR-24-3p; hsa-miR-200c-3p; hsa-let-7c-5p; hsa-miR-21-5p; hsa-miR-375-3p; hsa-miR-200b-3p; hsa-miR-222-3p; hsa-miR-30d-5p; hsa-miR-26a-5p; hsa-miR-200a-3p; hsa-miR-141-3p; hsa-miR-221-3p; hsa-miR-148b-3p; hsa-miR-27a-3p; hsa-miR-1-3p; hsa-miR-92a-3p; hsa-let-7e-5p; hsa-miR-30a-5p; hsa-miR-122-5p; hsa-miR-29c-3p; hsa-miR-26b-5p; hsa-miR-125b-5p; hsa-miR-181a-5…
Pathways (miRWalk)	hsa05332 Graft versus host disease	0	0.000989	0.0022764	0.0022764	22	hsa-miR-148a-3p; hsa-miR-296-3p; hsa-let-7a-5p; hsa-miR-152-3p; hsa-miR-21-5p; hsa-miR-423-3p; hsa-miR-203a-3p; hsa-miR-146a-5p; hsa-miR-26a-5p; hsa-miR-148b-3p; hsa-miR-1-3p; hsa-miR-92a-3p; hsa-let-7e-5p; hsa-miR-122-5p; hsa-miR-26b-5p; hsa-miR-29b-3p; hsa-miR-106a-5p; hsa-miR-183-5p; hsa-miR-409-3p; hsa-miR-16-5p; hsa-miR-155-5p; hsa-miR-191-5p
Pathways (miRWalk)	WP727 Monoamine Transport	0	0.000984	0.0022762	0.0022762	22	hsa-miR-24-3p; hsa-miR-296-3p; hsa-let-7b-5p; hsa-let-7a-5p; hsa-miR-21-5p; hsa-miR-30c-5p; hsa-miR-375-3p; hsa-miR-203a-3p; hsa-miR-200a-3p; hsa-miR-141-3p; hsa-miR-221-3p; hsa-miR-92a-3p; hsa-miR-23a-3p; hsa-miR-26b-5p; hsa-miR-125b-5p; hsa-miR-744-5p; hsa-miR-7-5p; hsa-miR-320a-3p; hsa-miR-192-5p; hsa-miR-197-3p; hsa-miR-106b-5p; hsa-miR-17-5p
Pathways (KEGG)	Proteasome	0	0.000916	0.0183199	0.0183199	165	hsa-miR-423-5p; hsa-miR-148a-3p; hsa-miR-378a-3p; hsa-miR-6731-5p; hsa-miR-24-3p; hsa-miR-4292; hsa-miR-4700-5p; hsa-miR-361-3p; hsa-let-7c-5p; hsa-let-7b-5p; hsa-let-7a-5p; hsa-miR-6131; hsa-miR-595; hsa-miR-6720-3p; hsa-miR-6745; hsa-miR-149-3p; hsa-miR-1827; hsa-miR-3668; hsa-miR-6756-5p; hsa-miR-4302; hsa-miR-151a-3p; hsa-miR-21-5p; hsa-miR-100-5p; hsa-miR-4306; hsa-miR-30c-5p; hsa-miR-4763-3…
Pathways (KEGG)	Tryptophan metabolism	1	0.000905	0.0183199	0.0183199	154	hsa-miR-1290; hsa-miR-6741-5p; hsa-miR-148a-5p; hsa-miR-24-3p; hsa-miR-200c-3p; hsa-miR-296-3p; hsa-miR-361-3p; hsa-miR-99b-5p; hsa-let-7b-5p; hsa-miR-4787-5p; hsa-let-7a-5p; hsa-miR-22-3p; hsa-let-7f-5p; hsa-miR-6745; hsa-miR-149-3p; hsa-miR-205-5p; hsa-miR-6756-5p; hsa-miR-152-3p; hsa-miR-151a-3p; hsa-miR-21-5p; hsa-miR-4519; hsa-miR-100-5p; hsa-miR-4306; hsa-miR-4763-3p; hsa-miR-3976; hsa-miR-…
Pathways (miRWalk)	hsa04360 Axon guidance	1	0.0009	0.0020912	0.0020912	74	hsa-miR-423-5p; hsa-miR-24-3p; hsa-miR-200c-3p; hsa-miR-361-3p; hsa-let-7c-5p; hsa-let-7b-5p; hsa-let-7a-5p; hsa-miR-184; hsa-miR-21-5p; hsa-miR-100-5p; hsa-miR-30c-5p; hsa-miR-375-3p; hsa-miR-23b-3p; hsa-miR-423-3p; hsa-miR-203a-3p; hsa-miR-222-3p; hsa-miR-146a-5p; hsa-miR-30d-5p; hsa-miR-26a-5p; hsa-miR-30e-5p; hsa-miR-143-3p; hsa-miR-221-3p; hsa-miR-148b-3p; hsa-miR-1-3p; hsa-miR-92a-3p; hsa-l…
Pathways (miRWalk)	P05731 GABA B receptor II signaling	1	0.000893	0.0020852	0.0020852	32	hsa-miR-423-5p; hsa-let-7b-5p; hsa-miR-22-3p; hsa-miR-21-5p; hsa-miR-100-5p; hsa-miR-99a-5p; hsa-miR-423-3p; hsa-miR-182-5p; hsa-miR-1-3p; hsa-let-7e-5p; hsa-miR-23a-3p; hsa-miR-30a-5p; hsa-miR-29c-3p; hsa-miR-26b-5p; hsa-miR-27b-3p; hsa-miR-181a-5p; hsa-miR-744-5p; hsa-miR-25-3p; hsa-miR-7-5p; hsa-miR-92b-3p; hsa-miR-320a-3p; hsa-miR-106a-5p; hsa-miR-1260b; hsa-let-7d-5p; hsa-miR-192-5p; hsa-miR…
Pathways (miRWalk)	P04391 Oxytocin receptor mediated signaling pathway	0	0.000893	0.0020852	0.0020852	32	hsa-miR-423-5p; hsa-miR-148a-3p; hsa-let-7b-5p; hsa-miR-205-5p; hsa-miR-21-5p; hsa-miR-100-5p; hsa-miR-30c-5p; hsa-miR-375-3p; hsa-miR-27a-3p; hsa-miR-1-3p; hsa-miR-92a-3p; hsa-let-7e-5p; hsa-miR-23a-3p; hsa-miR-30a-5p; hsa-miR-29c-3p; hsa-miR-26b-5p; hsa-miR-27b-3p; hsa-miR-181a-5p; hsa-miR-744-5p; hsa-miR-128-3p; hsa-miR-7-5p; hsa-miR-92b-3p; hsa-miR-320a-3p; hsa-miR-106a-5p; hsa-miR-192-5p; hs…
Pathways (miRWalk)	P04394 Thyrotropin releasing hormone receptor signaling pathway	0	0.000893	0.0020852	0.0020852	32	hsa-miR-423-5p; hsa-miR-148a-3p; hsa-let-7b-5p; hsa-miR-205-5p; hsa-miR-21-5p; hsa-miR-100-5p; hsa-miR-30c-5p; hsa-miR-375-3p; hsa-miR-27a-3p; hsa-miR-1-3p; hsa-miR-92a-3p; hsa-let-7e-5p; hsa-miR-23a-3p; hsa-miR-30a-5p; hsa-miR-29c-3p; hsa-miR-26b-5p; hsa-miR-27b-3p; hsa-miR-181a-5p; hsa-miR-744-5p; hsa-miR-128-3p; hsa-miR-7-5p; hsa-miR-92b-3p; hsa-miR-320a-3p; hsa-miR-106a-5p; hsa-miR-192-5p; hs…
Pathways (miRWalk)	WP111 Electron Transport Chain	0	0.000848	0.002009	0.002009	53	hsa-miR-423-5p; hsa-miR-148a-3p; hsa-miR-24-3p; hsa-let-7b-5p; hsa-let-7a-5p; hsa-let-7f-5p; hsa-miR-100-5p; hsa-miR-30c-5p; hsa-miR-99a-5p; hsa-miR-23b-3p; hsa-miR-423-3p; hsa-miR-222-3p; hsa-miR-26a-5p; hsa-miR-30e-5p; hsa-miR-221-3p; hsa-miR-148b-3p; hsa-miR-182-5p; hsa-miR-1-3p; hsa-miR-92a-3p; hsa-let-7e-5p; hsa-miR-320b; hsa-miR-30b-5p; hsa-miR-23a-3p; hsa-miR-30a-5p; hsa-miR-106b-3p; hsa-m…
Pathways (miRWalk)	hsa00071 Fatty acid metabolism	0	0.000778	0.0018515	0.0018515	32	hsa-miR-378a-3p; hsa-miR-99b-5p; hsa-let-7b-5p; hsa-let-7a-5p; hsa-let-7f-5p; hsa-miR-370-3p; hsa-miR-152-3p; hsa-miR-151a-3p; hsa-miR-21-5p; hsa-miR-100-5p; hsa-miR-375-3p; hsa-miR-99a-5p; hsa-miR-23b-3p; hsa-miR-221-3p; hsa-miR-27a-3p; hsa-miR-1-3p; hsa-miR-92a-3p; hsa-miR-30a-5p; hsa-miR-340-5p; hsa-miR-92b-5p; hsa-miR-26b-5p; hsa-miR-128-3p; hsa-miR-7-5p; hsa-miR-1260b; hsa-miR-192-5p; hsa-mi…
Pathways (miRWalk)	hsa00903 Limonene and pinene degradation	0	0.000776	0.0018515	0.0018515	26	hsa-miR-24-3p; hsa-miR-99b-5p; hsa-let-7b-5p; hsa-let-7a-5p; hsa-let-7f-5p; hsa-miR-152-3p; hsa-miR-21-5p; hsa-miR-100-5p; hsa-miR-423-3p; hsa-miR-221-3p; hsa-miR-27a-3p; hsa-miR-1-3p; hsa-miR-92a-3p; hsa-miR-30b-5p; hsa-miR-30a-5p; hsa-miR-26b-5p; hsa-miR-181a-5p; hsa-miR-128-3p; hsa-miR-7-5p; hsa-miR-125a-5p; hsa-let-7d-5p; hsa-miR-192-5p; hsa-miR-16-5p; hsa-miR-10a-5p; hsa-miR-155-5p; hsa-miR-…
Pathways (KEGG)	Complement and coagulation cascades	0	0.000757	0.0171682	0.0171682	208	hsa-miR-148a-3p; hsa-miR-6731-5p; hsa-miR-6879-5p; hsa-let-7i-5p; hsa-let-7c-5p; hsa-miR-6089; hsa-let-7b-5p; hsa-miR-320e; hsa-let-7a-5p; hsa-let-7f-5p; hsa-miR-3925-5p; hsa-miR-149-3p; hsa-miR-205-5p; hsa-miR-1827; hsa-miR-619-3p; hsa-miR-4492; hsa-miR-6805-5p; hsa-miR-4259; hsa-miR-21-5p; hsa-miR-30c-5p; hsa-miR-4763-3p; hsa-miR-3170; hsa-miR-375-3p; hsa-miR-6803-5p; hsa-miR-6777-5p; hsa-miR-7…
Pathways (miRWalk)	hsa05010 Alzheimers disease	0	0.000751	0.0018062	0.0018062	79	hsa-miR-423-5p; hsa-miR-148a-3p; hsa-miR-24-3p; hsa-miR-296-3p; hsa-let-7c-5p; hsa-let-7b-5p; hsa-let-7a-5p; hsa-let-7f-5p; hsa-miR-205-5p; hsa-miR-21-5p; hsa-miR-100-5p; hsa-miR-30c-5p; hsa-miR-375-3p; hsa-miR-99a-5p; hsa-miR-23b-3p; hsa-miR-423-3p; hsa-miR-203a-3p; hsa-miR-222-3p; hsa-miR-146a-5p; hsa-miR-30d-5p; hsa-miR-26a-5p; hsa-miR-30e-5p; hsa-miR-221-3p; hsa-miR-148b-3p; hsa-miR-182-5p; h…
Pathways (KEGG)	Thyroid cancer	0	0.000735	0.0171682	0.0171682	335	hsa-miR-423-5p; hsa-miR-148a-5p; hsa-miR-148a-3p; hsa-miR-378a-3p; hsa-miR-6731-5p; hsa-miR-24-3p; hsa-miR-200c-3p; hsa-miR-6879-5p; hsa-miR-4292; hsa-miR-296-3p; hsa-let-7i-5p; hsa-miR-361-3p; hsa-let-7c-5p; hsa-miR-6089; hsa-let-7b-5p; hsa-miR-320e; hsa-let-7a-5p; hsa-miR-184; hsa-miR-22-3p; hsa-let-7f-5p; hsa-miR-3925-5p; hsa-miR-6745; hsa-miR-6816-5p; hsa-miR-149-3p; hsa-miR-6730-5p; hsa-miR-…
Pathways (miRWalk)	hsa05330 Allograft rejection	0	0.000703	0.0016982	0.0016983	19	hsa-miR-148a-3p; hsa-miR-296-3p; hsa-miR-152-3p; hsa-miR-21-5p; hsa-miR-423-3p; hsa-miR-203a-3p; hsa-miR-146a-5p; hsa-miR-148b-3p; hsa-miR-92a-3p; hsa-let-7e-5p; hsa-miR-122-5p; hsa-miR-26b-5p; hsa-miR-486-5p; hsa-miR-29b-3p; hsa-miR-106a-5p; hsa-miR-183-5p; hsa-miR-409-3p; hsa-miR-16-5p; hsa-miR-224-5p
Pathways (miRWalk)	hsa04146 Peroxisome	0	0.000695	0.0016866	0.0016866	41	hsa-miR-378a-3p; hsa-miR-24-3p; hsa-let-7c-5p; hsa-let-7b-5p; hsa-let-7a-5p; hsa-miR-22-3p; hsa-miR-21-5p; hsa-miR-100-5p; hsa-miR-375-3p; hsa-miR-23b-3p; hsa-miR-222-3p; hsa-miR-146a-5p; hsa-miR-26a-5p; hsa-miR-221-3p; hsa-miR-27a-3p; hsa-miR-30b-5p; hsa-miR-23a-3p; hsa-miR-30a-5p; hsa-miR-122-5p; hsa-miR-340-5p; hsa-miR-92b-5p; hsa-miR-26b-5p; hsa-miR-181a-5p; hsa-miR-744-5p; hsa-miR-25-3p; hsa…
Pathways (miRWalk)	WP408 Oxidative Stress	0	0.000682	0.0016631	0.0016631	48	hsa-miR-378a-3p; hsa-miR-24-3p; hsa-miR-296-3p; hsa-miR-99b-5p; hsa-let-7b-5p; hsa-let-7a-5p; hsa-miR-22-3p; hsa-let-7f-5p; hsa-miR-21-5p; hsa-miR-222-3p; hsa-miR-146a-5p; hsa-miR-223-3p; hsa-miR-200a-3p; hsa-miR-141-3p; hsa-miR-221-3p; hsa-miR-148b-3p; hsa-miR-27a-3p; hsa-miR-1-3p; hsa-miR-92a-3p; hsa-let-7e-5p; hsa-miR-30b-5p; hsa-miR-30a-5p; hsa-miR-122-5p; hsa-miR-106b-3p; hsa-miR-26b-5p; hsa…
Pathways (miRWalk)	hsa03050 Proteasome	0	0.000671	0.0016448	0.0016448	48	hsa-miR-423-5p; hsa-miR-378a-3p; hsa-miR-24-3p; hsa-let-7c-5p; hsa-let-7b-5p; hsa-let-7a-5p; hsa-miR-151a-3p; hsa-miR-100-5p; hsa-miR-30c-5p; hsa-miR-375-3p; hsa-miR-99a-5p; hsa-miR-185-3p; hsa-miR-23b-3p; hsa-miR-423-3p; hsa-miR-222-3p; hsa-miR-26a-5p; hsa-miR-30e-5p; hsa-miR-200a-3p; hsa-miR-221-3p; hsa-miR-1-3p; hsa-miR-92a-3p; hsa-let-7e-5p; hsa-miR-23a-3p; hsa-miR-30a-5p; hsa-miR-29c-3p; hsa…
Pathways (miRWalk)	hsa01100 Metabolic pathways	1	0.000665	0.0016381	0.0016381	119	hsa-miR-423-5p; hsa-miR-148a-5p; hsa-miR-148a-3p; hsa-miR-378a-3p; hsa-miR-24-3p; hsa-miR-296-3p; hsa-let-7i-5p; hsa-miR-99b-5p; hsa-let-7c-5p; hsa-let-7b-5p; hsa-miR-320e; hsa-let-7a-5p; hsa-miR-184; hsa-miR-22-3p; hsa-let-7f-5p; hsa-miR-205-5p; hsa-miR-152-3p; hsa-miR-151a-3p; hsa-miR-21-5p; hsa-miR-100-5p; hsa-miR-30c-5p; hsa-miR-375-3p; hsa-miR-99a-5p; hsa-miR-23b-3p; hsa-miR-423-3p; hsa-miR-…
Pathways (miRWalk)	P04374 5HT2 type receptor mediated signaling pathway	0	0.000664	0.0016381	0.0016381	33	hsa-miR-423-5p; hsa-miR-148a-3p; hsa-let-7b-5p; hsa-miR-22-3p; hsa-miR-205-5p; hsa-miR-21-5p; hsa-miR-100-5p; hsa-miR-30c-5p; hsa-miR-375-3p; hsa-miR-27a-3p; hsa-miR-1-3p; hsa-miR-92a-3p; hsa-let-7e-5p; hsa-miR-23a-3p; hsa-miR-30a-5p; hsa-miR-29c-3p; hsa-miR-26b-5p; hsa-miR-27b-3p; hsa-miR-181a-5p; hsa-miR-744-5p; hsa-miR-128-3p; hsa-miR-7-5p; hsa-miR-92b-3p; hsa-miR-320a-3p; hsa-miR-106a-5p; hsa…
Pathways (miRWalk)	P04385 Histamine H1 receptor mediated signaling pathway	0	0.000664	0.0016381	0.0016381	33	hsa-miR-423-5p; hsa-miR-148a-3p; hsa-let-7b-5p; hsa-miR-205-5p; hsa-miR-21-5p; hsa-miR-100-5p; hsa-miR-30c-5p; hsa-miR-375-3p; hsa-miR-23b-3p; hsa-miR-27a-3p; hsa-miR-1-3p; hsa-miR-92a-3p; hsa-let-7e-5p; hsa-miR-23a-3p; hsa-miR-30a-5p; hsa-miR-340-5p; hsa-miR-29c-3p; hsa-miR-26b-5p; hsa-miR-27b-3p; hsa-miR-181a-5p; hsa-miR-744-5p; hsa-miR-128-3p; hsa-miR-92b-3p; hsa-miR-320a-3p; hsa-miR-106a-5p; …
Pathways (miRWalk)	hsa04612 Antigen processing and presentation	0	0.000662	0.0016381	0.0016381	54	hsa-miR-148a-3p; hsa-miR-378a-3p; hsa-miR-24-3p; hsa-miR-296-3p; hsa-let-7b-5p; hsa-miR-22-3p; hsa-miR-152-3p; hsa-miR-100-5p; hsa-miR-30c-5p; hsa-miR-375-3p; hsa-miR-200b-3p; hsa-miR-423-3p; hsa-miR-203a-3p; hsa-miR-222-3p; hsa-miR-146a-5p; hsa-miR-30d-5p; hsa-miR-26a-5p; hsa-miR-30e-5p; hsa-miR-221-3p; hsa-miR-148b-3p; hsa-miR-182-5p; hsa-miR-1-3p; hsa-miR-92a-3p; hsa-let-7e-5p; hsa-miR-140-3p;…
Pathways (miRWalk)	P00040 Metabotropic glutamate receptor group II pathway	0	0.00066	0.0016381	0.0016381	33	hsa-miR-423-5p; hsa-miR-148a-3p; hsa-let-7b-5p; hsa-miR-22-3p; hsa-miR-21-5p; hsa-miR-100-5p; hsa-miR-375-3p; hsa-miR-30d-5p; hsa-miR-30e-5p; hsa-miR-148b-3p; hsa-miR-27a-3p; hsa-miR-1-3p; hsa-let-7e-5p; hsa-miR-23a-3p; hsa-miR-30a-5p; hsa-miR-29c-3p; hsa-miR-26b-5p; hsa-miR-27b-3p; hsa-miR-181a-5p; hsa-miR-744-5p; hsa-miR-25-3p; hsa-miR-128-3p; hsa-miR-7-5p; hsa-miR-92b-3p; hsa-miR-106a-5p; hsa-…
Pathways (miRWalk)	WP117 GPCRs Other	0	0.000655	0.0016381	0.0016381	25	hsa-miR-148a-3p; hsa-miR-200c-3p; hsa-miR-296-3p; hsa-let-7i-5p; hsa-let-7b-5p; hsa-let-7a-5p; hsa-miR-21-5p; hsa-miR-30c-5p; hsa-miR-99a-5p; hsa-miR-203a-3p; hsa-miR-221-3p; hsa-miR-148b-3p; hsa-miR-1-3p; hsa-miR-92a-3p; hsa-miR-26b-5p; hsa-miR-27b-3p; hsa-miR-125b-5p; hsa-miR-181a-5p; hsa-miR-128-3p; hsa-miR-92b-3p; hsa-miR-16-5p; hsa-miR-10a-5p; hsa-miR-96-5p; hsa-miR-224-5p; hsa-miR-17-5p
Pathways (miRWalk)	P04376 5HT4 type receptor mediated signaling pathway	0	0.000645	0.0016381	0.0016381	26	hsa-miR-423-5p; hsa-miR-148a-3p; hsa-let-7b-5p; hsa-miR-21-5p; hsa-miR-100-5p; hsa-miR-375-3p; hsa-miR-99a-5p; hsa-miR-27a-3p; hsa-miR-1-3p; hsa-miR-92a-3p; hsa-let-7e-5p; hsa-miR-23a-3p; hsa-miR-30a-5p; hsa-miR-29c-3p; hsa-miR-26b-5p; hsa-miR-27b-3p; hsa-miR-744-5p; hsa-miR-128-3p; hsa-miR-7-5p; hsa-miR-92b-3p; hsa-miR-106a-5p; hsa-miR-16-5p; hsa-miR-101-3p; hsa-miR-10a-5p; hsa-miR-155-5p; hsa-m…
Pathways (miRWalk)	P04379 Beta3 adrenergic receptor signaling pathway	0	0.000645	0.0016381	0.0016381	26	hsa-miR-423-5p; hsa-miR-148a-3p; hsa-let-7b-5p; hsa-miR-21-5p; hsa-miR-100-5p; hsa-miR-375-3p; hsa-miR-99a-5p; hsa-miR-27a-3p; hsa-miR-1-3p; hsa-miR-92a-3p; hsa-let-7e-5p; hsa-miR-23a-3p; hsa-miR-30a-5p; hsa-miR-29c-3p; hsa-miR-26b-5p; hsa-miR-27b-3p; hsa-miR-744-5p; hsa-miR-128-3p; hsa-miR-7-5p; hsa-miR-92b-3p; hsa-miR-106a-5p; hsa-miR-16-5p; hsa-miR-101-3p; hsa-miR-10a-5p; hsa-miR-155-5p; hsa-m…
Pathways (miRWalk)	P04380 Cortocotropin releasing factor receptor signaling pathway	0	0.000645	0.0016381	0.0016381	26	hsa-miR-423-5p; hsa-miR-148a-3p; hsa-let-7b-5p; hsa-miR-21-5p; hsa-miR-100-5p; hsa-miR-375-3p; hsa-miR-99a-5p; hsa-miR-27a-3p; hsa-miR-1-3p; hsa-miR-92a-3p; hsa-let-7e-5p; hsa-miR-23a-3p; hsa-miR-30a-5p; hsa-miR-29c-3p; hsa-miR-26b-5p; hsa-miR-27b-3p; hsa-miR-744-5p; hsa-miR-128-3p; hsa-miR-7-5p; hsa-miR-92b-3p; hsa-miR-106a-5p; hsa-miR-16-5p; hsa-miR-101-3p; hsa-miR-10a-5p; hsa-miR-155-5p; hsa-m…
Pathways (miRWalk)	P04397 p53 pathway by glucose deprivation	0	0.000643	0.0016381	0.0016381	44	hsa-miR-296-3p; hsa-let-7b-5p; hsa-miR-184; hsa-miR-149-3p; hsa-miR-205-5p; hsa-miR-21-5p; hsa-miR-30c-5p; hsa-miR-423-3p; hsa-miR-203a-3p; hsa-miR-222-3p; hsa-miR-30d-5p; hsa-miR-30e-5p; hsa-miR-193a-5p; hsa-miR-143-3p; hsa-miR-221-3p; hsa-miR-148b-3p; hsa-miR-182-5p; hsa-miR-27a-3p; hsa-miR-1-3p; hsa-miR-92a-3p; hsa-miR-30a-5p; hsa-miR-122-5p; hsa-miR-29c-3p; hsa-miR-26b-5p; hsa-miR-451a; hsa-m…
Pathways (miRWalk)	hsa04670 Leukocyte transendothelial migration	0	0.000642	0.0016381	0.0016381	74	hsa-miR-423-5p; hsa-miR-378a-3p; hsa-miR-24-3p; hsa-miR-200c-3p; hsa-miR-296-3p; hsa-miR-99b-5p; hsa-let-7c-5p; hsa-let-7b-5p; hsa-let-7a-5p; hsa-miR-21-5p; hsa-miR-100-5p; hsa-miR-30c-5p; hsa-miR-375-3p; hsa-miR-99a-5p; hsa-miR-23b-3p; hsa-miR-222-3p; hsa-miR-146a-5p; hsa-miR-30d-5p; hsa-miR-26a-5p; hsa-miR-30e-5p; hsa-miR-200a-3p; hsa-miR-141-3p; hsa-miR-221-3p; hsa-miR-148b-3p; hsa-miR-182-5p;…
Pathways (miRWalk)	hsa05130 Pathogenic Escherichia coli infection	0	0.00064	0.0016381	0.0016381	69	hsa-miR-423-5p; hsa-miR-378a-3p; hsa-miR-200c-3p; hsa-miR-296-3p; hsa-let-7i-5p; hsa-miR-99b-5p; hsa-let-7c-5p; hsa-let-7b-5p; hsa-let-7a-5p; hsa-miR-22-3p; hsa-let-7f-5p; hsa-miR-21-5p; hsa-miR-100-5p; hsa-miR-30c-5p; hsa-miR-375-3p; hsa-miR-423-3p; hsa-miR-203a-3p; hsa-miR-222-3p; hsa-miR-146a-5p; hsa-miR-3934-5p; hsa-miR-200a-3p; hsa-miR-221-3p; hsa-miR-148b-3p; hsa-miR-182-5p; hsa-miR-1-3p; h…
Pathways (KEGG)	Cysteine and methionine metabolism	1	0.000637	0.0166689	0.0166689	240	hsa-miR-423-5p; hsa-miR-148a-3p; hsa-miR-378a-3p; hsa-miR-6731-5p; hsa-miR-7113-5p; hsa-miR-24-3p; hsa-miR-200c-3p; hsa-miR-4292; hsa-miR-296-3p; hsa-let-7i-5p; hsa-miR-4700-5p; hsa-let-7c-5p; hsa-miR-4738-3p; hsa-miR-6089; hsa-let-7b-5p; hsa-let-7a-5p; hsa-miR-6131; hsa-let-7f-5p; hsa-miR-6816-5p; hsa-miR-149-3p; hsa-miR-6730-5p; hsa-miR-205-5p; hsa-miR-1827; hsa-miR-708-3p; hsa-miR-152-3p; hsa-…
Pathways (miRWalk)	WP530 Cytokines and Inflammatory Response	0	0.000614	0.0016106	0.0016106	23	hsa-miR-24-3p; hsa-let-7i-5p; hsa-let-7b-5p; hsa-let-7a-5p; hsa-let-7f-5p; hsa-miR-21-5p; hsa-miR-30c-5p; hsa-miR-203a-3p; hsa-miR-26a-5p; hsa-miR-148b-3p; hsa-miR-1-3p; hsa-miR-30b-5p; hsa-miR-26b-5p; hsa-miR-744-5p; hsa-miR-29b-3p; hsa-let-7g-5p; hsa-miR-106a-5p; hsa-let-7d-5p; hsa-miR-409-3p; hsa-miR-192-5p; hsa-miR-16-5p; hsa-miR-155-5p; hsa-miR-191-5p
Pathways (KEGG)	Selenocompound metabolism	0	0.000597	0.0166689	0.0166689	89	hsa-miR-6741-5p; hsa-miR-24-3p; hsa-miR-296-3p; hsa-let-7i-5p; hsa-let-7c-5p; hsa-let-7b-5p; hsa-let-7a-5p; hsa-let-7f-5p; hsa-miR-6745; hsa-miR-149-3p; hsa-miR-6756-5p; hsa-miR-100-5p; hsa-miR-30c-5p; hsa-miR-3976; hsa-miR-375-3p; hsa-miR-7106-5p; hsa-miR-7847-3p; hsa-miR-3675-3p; hsa-miR-1273h-5p; hsa-miR-222-3p; hsa-miR-30d-5p; hsa-miR-30e-5p; hsa-miR-6891-5p; hsa-miR-221-3p; hsa-miR-3202; hsa…
Pathways (miRWalk)	P00045 Notch signaling pathway	0	0.000581	0.0015315	0.0015315	42	hsa-miR-423-5p; hsa-miR-24-3p; hsa-miR-200c-3p; hsa-miR-296-3p; hsa-let-7c-5p; hsa-let-7b-5p; hsa-miR-21-5p; hsa-miR-375-3p; hsa-miR-23b-3p; hsa-miR-222-3p; hsa-miR-223-3p; hsa-miR-141-3p; hsa-miR-129-5p; hsa-miR-148b-3p; hsa-miR-27a-3p; hsa-miR-1-3p; hsa-miR-92a-3p; hsa-miR-30b-5p; hsa-miR-23a-3p; hsa-miR-30a-5p; hsa-miR-122-5p; hsa-miR-29c-3p; hsa-miR-206; hsa-miR-26b-5p; hsa-miR-27b-3p; hsa-mi…
Pathways (miRWalk)	hsa00030 Pentose phosphate pathway	0	0.000572	0.0015159	0.0015159	28	hsa-miR-378a-3p; hsa-miR-296-3p; hsa-let-7b-5p; hsa-miR-30c-5p; hsa-miR-375-3p; hsa-miR-23b-3p; hsa-miR-423-3p; hsa-miR-222-3p; hsa-miR-26a-5p; hsa-miR-30e-5p; hsa-miR-148b-3p; hsa-miR-1-3p; hsa-miR-92a-3p; hsa-let-7e-5p; hsa-miR-30a-5p; hsa-miR-122-5p; hsa-miR-106b-3p; hsa-miR-92b-5p; hsa-miR-26b-5p; hsa-miR-181a-5p; hsa-miR-92b-3p; hsa-miR-320a-3p; hsa-miR-1260b; hsa-miR-192-5p; hsa-miR-191-5p;…
Pathways (miRWalk)	hsa00190 Oxidative phosphorylation	0	0.000536	0.0014298	0.0014298	54	hsa-miR-423-5p; hsa-miR-148a-3p; hsa-miR-24-3p; hsa-let-7b-5p; hsa-let-7a-5p; hsa-let-7f-5p; hsa-miR-100-5p; hsa-miR-30c-5p; hsa-miR-99a-5p; hsa-miR-23b-3p; hsa-miR-423-3p; hsa-miR-222-3p; hsa-miR-26a-5p; hsa-miR-30e-5p; hsa-miR-221-3p; hsa-miR-148b-3p; hsa-miR-182-5p; hsa-miR-1-3p; hsa-miR-92a-3p; hsa-let-7e-5p; hsa-miR-320b; hsa-miR-30b-5p; hsa-miR-23a-3p; hsa-miR-30a-5p; hsa-miR-106b-3p; hsa-m…
Pathways (miRWalk)	P00060 Ubiquitin proteasome pathway	0	0.000524	0.0014044	0.0014044	51	hsa-miR-423-5p; hsa-miR-24-3p; hsa-let-7b-5p; hsa-let-7a-5p; hsa-miR-151a-3p; hsa-miR-100-5p; hsa-miR-30c-5p; hsa-miR-375-3p; hsa-miR-99a-5p; hsa-miR-23b-3p; hsa-miR-423-3p; hsa-miR-222-3p; hsa-miR-26a-5p; hsa-miR-200a-3p; hsa-miR-143-3p; hsa-miR-221-3p; hsa-miR-182-5p; hsa-miR-1-3p; hsa-miR-92a-3p; hsa-let-7e-5p; hsa-miR-140-3p; hsa-miR-122-5p; hsa-miR-106b-3p; hsa-miR-26b-5p; hsa-miR-941; hsa-m…
Pathways (miRWalk)	hsa04320 Dorso ventral axis formation	0	0.000524	0.0014044	0.0014044	51	hsa-miR-378a-3p; hsa-miR-24-3p; hsa-miR-296-3p; hsa-miR-99b-5p; hsa-let-7c-5p; hsa-let-7b-5p; hsa-let-7a-5p; hsa-miR-21-5p; hsa-miR-100-5p; hsa-miR-30c-5p; hsa-miR-200b-3p; hsa-miR-99a-5p; hsa-miR-23b-3p; hsa-miR-423-3p; hsa-miR-222-3p; hsa-miR-146a-5p; hsa-miR-143-3p; hsa-miR-129-5p; hsa-miR-27a-3p; hsa-miR-1-3p; hsa-miR-92a-3p; hsa-miR-320b; hsa-miR-30a-5p; hsa-miR-206; hsa-miR-151a-5p; hsa-miR…
Pathways (miRWalk)	P04377 Beta1 adrenergic receptor signaling pathway	0	0.000512	0.0013885	0.0013885	31	hsa-miR-423-5p; hsa-miR-148a-3p; hsa-let-7c-5p; hsa-let-7b-5p; hsa-miR-22-3p; hsa-miR-21-5p; hsa-miR-100-5p; hsa-miR-375-3p; hsa-miR-99a-5p; hsa-miR-27a-3p; hsa-miR-1-3p; hsa-miR-92a-3p; hsa-let-7e-5p; hsa-miR-23a-3p; hsa-miR-30a-5p; hsa-miR-29c-3p; hsa-miR-26b-5p; hsa-miR-27b-3p; hsa-miR-744-5p; hsa-miR-25-3p; hsa-miR-128-3p; hsa-miR-7-5p; hsa-miR-92b-3p; hsa-miR-106a-5p; hsa-miR-1260b; hsa-miR-…
Pathways (miRWalk)	P04378 Beta2 adrenergic receptor signaling pathway	0	0.000512	0.0013885	0.0013885	31	hsa-miR-423-5p; hsa-miR-148a-3p; hsa-let-7c-5p; hsa-let-7b-5p; hsa-miR-22-3p; hsa-miR-21-5p; hsa-miR-100-5p; hsa-miR-375-3p; hsa-miR-99a-5p; hsa-miR-27a-3p; hsa-miR-1-3p; hsa-miR-92a-3p; hsa-let-7e-5p; hsa-miR-23a-3p; hsa-miR-30a-5p; hsa-miR-29c-3p; hsa-miR-26b-5p; hsa-miR-27b-3p; hsa-miR-744-5p; hsa-miR-25-3p; hsa-miR-128-3p; hsa-miR-7-5p; hsa-miR-92b-3p; hsa-miR-106a-5p; hsa-miR-1260b; hsa-miR-…
Pathways (miRWalk)	hsa03010 Ribosome	0	0.000498	0.0013658	0.0013658	80	hsa-miR-423-5p; hsa-miR-148a-3p; hsa-miR-378a-3p; hsa-miR-24-3p; hsa-miR-296-3p; hsa-miR-361-3p; hsa-miR-99b-5p; hsa-let-7c-5p; hsa-let-7b-5p; hsa-let-7a-5p; hsa-miR-22-3p; hsa-miR-1250-5p; hsa-miR-21-5p; hsa-miR-100-5p; hsa-miR-30c-5p; hsa-miR-99a-5p; hsa-miR-23b-3p; hsa-miR-423-3p; hsa-miR-222-3p; hsa-miR-30d-5p; hsa-miR-26a-5p; hsa-miR-30e-5p; hsa-miR-193a-5p; hsa-miR-221-3p; hsa-miR-182-5p; h…
Pathways (miRWalk)	hsa05320 Autoimmune thyroid disease	0	0.000494	0.0013619	0.0013619	19	hsa-miR-148a-3p; hsa-miR-296-3p; hsa-let-7f-5p; hsa-miR-152-3p; hsa-miR-21-5p; hsa-miR-423-3p; hsa-miR-146a-5p; hsa-miR-148b-3p; hsa-miR-1-3p; hsa-miR-92a-3p; hsa-let-7e-5p; hsa-miR-122-5p; hsa-miR-26b-5p; hsa-miR-181a-5p; hsa-miR-486-5p; hsa-miR-106a-5p; hsa-miR-183-5p; hsa-miR-155-5p; hsa-miR-224-5p
Pathways (miRWalk)	hsa04070 Phosphatidylinositol signaling system	0	0.000483	0.0013401	0.0013401	56	hsa-miR-423-5p; hsa-miR-378a-3p; hsa-miR-296-3p; hsa-let-7i-5p; hsa-miR-99b-5p; hsa-let-7b-5p; hsa-let-7a-5p; hsa-miR-184; hsa-miR-22-3p; hsa-miR-205-5p; hsa-miR-21-5p; hsa-miR-100-5p; hsa-miR-30c-5p; hsa-miR-375-3p; hsa-miR-23b-3p; hsa-miR-222-3p; hsa-miR-26a-5p; hsa-miR-141-3p; hsa-miR-221-3p; hsa-miR-148b-3p; hsa-miR-182-5p; hsa-miR-27a-3p; hsa-miR-1-3p; hsa-miR-92a-3p; hsa-miR-30b-5p; hsa-miR…
Pathways (miRWalk)	WP15 selenium	0	0.000468	0.0013058	0.0013058	63	hsa-miR-423-5p; hsa-miR-378a-3p; hsa-miR-24-3p; hsa-miR-296-3p; hsa-let-7c-5p; hsa-let-7b-5p; hsa-let-7a-5p; hsa-miR-21-5p; hsa-miR-100-5p; hsa-miR-30c-5p; hsa-miR-375-3p; hsa-miR-99a-5p; hsa-miR-23b-3p; hsa-miR-423-3p; hsa-miR-203a-3p; hsa-miR-222-3p; hsa-miR-146a-5p; hsa-miR-26a-5p; hsa-miR-30e-5p; hsa-miR-223-3p; hsa-miR-3934-5p; hsa-miR-143-3p; hsa-miR-221-3p; hsa-miR-27a-3p; hsa-miR-1-3p; hs…
Pathways (miRWalk)	hsa04260 Cardiac muscle contraction	0	0.000468	0.0013058	0.0013058	43	hsa-miR-148a-3p; hsa-let-7c-5p; hsa-let-7b-5p; hsa-let-7a-5p; hsa-let-7f-5p; hsa-miR-21-5p; hsa-miR-100-5p; hsa-miR-30c-5p; hsa-miR-375-3p; hsa-miR-99a-5p; hsa-miR-23b-3p; hsa-miR-423-3p; hsa-miR-30d-5p; hsa-miR-26a-5p; hsa-miR-221-3p; hsa-miR-148b-3p; hsa-miR-1-3p; hsa-miR-92a-3p; hsa-miR-320b; hsa-miR-30a-5p; hsa-miR-122-5p; hsa-miR-340-5p; hsa-miR-106b-3p; hsa-miR-92b-5p; hsa-miR-26b-5p; hsa-m…
Pathways (miRWalk)	hsa00510 N Glycan biosynthesis	0	0.000459	0.0012944	0.0012944	36	hsa-miR-24-3p; hsa-let-7i-5p; hsa-let-7b-5p; hsa-let-7a-5p; hsa-miR-21-5p; hsa-miR-100-5p; hsa-miR-30c-5p; hsa-miR-375-3p; hsa-miR-23b-3p; hsa-miR-423-3p; hsa-miR-222-3p; hsa-miR-30d-5p; hsa-miR-26a-5p; hsa-miR-221-3p; hsa-miR-1-3p; hsa-miR-92a-3p; hsa-let-7e-5p; hsa-miR-23a-3p; hsa-miR-30a-5p; hsa-miR-122-5p; hsa-miR-26b-5p; hsa-miR-125b-5p; hsa-miR-181a-5p; hsa-miR-25-3p; hsa-miR-128-3p; hsa-mi…
Pathways (miRWalk)	hsa00230 Purine metabolism	0	0.000447	0.0012676	0.0012676	64	hsa-miR-423-5p; hsa-miR-378a-3p; hsa-miR-24-3p; hsa-miR-296-3p; hsa-let-7i-5p; hsa-let-7c-5p; hsa-let-7b-5p; hsa-let-7a-5p; hsa-miR-21-5p; hsa-miR-100-5p; hsa-miR-30c-5p; hsa-miR-375-3p; hsa-miR-99a-5p; hsa-miR-23b-3p; hsa-miR-423-3p; hsa-miR-222-3p; hsa-miR-146a-5p; hsa-miR-30d-5p; hsa-miR-26a-5p; hsa-miR-143-3p; hsa-miR-221-3p; hsa-miR-148b-3p; hsa-miR-182-5p; hsa-miR-27a-3p; hsa-miR-1-3p; hsa-…
Pathways (miRWalk)	P00012 Cadherin signaling pathway	0	0.000447	0.0012676	0.0012676	63	hsa-miR-423-5p; hsa-miR-378a-3p; hsa-miR-24-3p; hsa-miR-200c-3p; hsa-miR-296-3p; hsa-miR-99b-5p; hsa-let-7c-5p; hsa-let-7b-5p; hsa-let-7a-5p; hsa-miR-22-3p; hsa-miR-205-5p; hsa-miR-21-5p; hsa-miR-100-5p; hsa-miR-30c-5p; hsa-miR-375-3p; hsa-miR-200b-3p; hsa-miR-23b-3p; hsa-miR-222-3p; hsa-miR-146a-5p; hsa-miR-26a-5p; hsa-miR-200a-3p; hsa-miR-141-3p; hsa-miR-221-3p; hsa-miR-148b-3p; hsa-miR-27a-3p;…
Pathways (miRWalk)	P00055 Transcription regulation by bZIP transcription factor	0	0.000441	0.001265	0.001265	47	hsa-miR-423-5p; hsa-miR-24-3p; hsa-miR-200c-3p; hsa-let-7b-5p; hsa-let-7a-5p; hsa-let-7f-5p; hsa-miR-21-5p; hsa-miR-100-5p; hsa-miR-30c-5p; hsa-miR-375-3p; hsa-miR-200b-3p; hsa-miR-99a-5p; hsa-miR-23b-3p; hsa-miR-423-3p; hsa-miR-203a-3p; hsa-miR-146a-5p; hsa-miR-30d-5p; hsa-miR-221-3p; hsa-miR-182-5p; hsa-miR-1-3p; hsa-miR-92a-3p; hsa-let-7e-5p; hsa-miR-30a-5p; hsa-miR-122-5p; hsa-miR-26b-5p; hsa…
Pathways (miRWalk)	P00056 VEGF signaling pathway	0	0.000437	0.0012621	0.0012621	67	hsa-miR-378a-3p; hsa-miR-24-3p; hsa-miR-200c-3p; hsa-miR-296-3p; hsa-let-7i-5p; hsa-let-7c-5p; hsa-let-7b-5p; hsa-let-7a-5p; hsa-miR-22-3p; hsa-miR-149-3p; hsa-miR-205-5p; hsa-miR-21-5p; hsa-miR-100-5p; hsa-miR-30c-5p; hsa-miR-375-3p; hsa-miR-200b-3p; hsa-miR-99a-5p; hsa-miR-23b-3p; hsa-miR-423-3p; hsa-miR-222-3p; hsa-miR-200a-3p; hsa-miR-143-3p; hsa-miR-141-3p; hsa-miR-221-3p; hsa-miR-148b-3p; h…
Pathways (miRWalk)	hsa00563 GlycosylphosphatidylinositolGPI anchor biosynthesis	0	0.000427	0.0012396	0.0012396	20	hsa-let-7b-5p; hsa-let-7a-5p; hsa-miR-21-5p; hsa-miR-375-3p; hsa-miR-222-3p; hsa-miR-26a-5p; hsa-miR-1-3p; hsa-miR-92a-3p; hsa-let-7e-5p; hsa-miR-26b-5p; hsa-miR-941; hsa-miR-125b-5p; hsa-miR-744-5p; hsa-miR-29b-3p; hsa-miR-7-5p; hsa-miR-92b-3p; hsa-miR-320a-3p; hsa-miR-192-5p; hsa-miR-16-5p; hsa-miR-17-5p
Pathways (miRWalk)	P04398 p53 pathway feedback loops 2	0	0.000409	0.0011965	0.0011965	84	hsa-miR-423-5p; hsa-miR-378a-3p; hsa-miR-24-3p; hsa-miR-296-3p; hsa-let-7i-5p; hsa-let-7c-5p; hsa-let-7b-5p; hsa-let-7a-5p; hsa-miR-184; hsa-miR-22-3p; hsa-let-7f-5p; hsa-miR-149-3p; hsa-miR-205-5p; hsa-miR-151a-3p; hsa-miR-21-5p; hsa-miR-100-5p; hsa-miR-30c-5p; hsa-miR-99a-5p; hsa-miR-23b-3p; hsa-miR-423-3p; hsa-miR-203a-3p; hsa-miR-222-3p; hsa-miR-146a-5p; hsa-miR-30d-5p; hsa-miR-26a-5p; hsa-mi…
Pathways (miRWalk)	hsa04142 Lysosome	0	0.000401	0.0011787	0.0011787	55	hsa-miR-423-5p; hsa-miR-378a-3p; hsa-miR-24-3p; hsa-miR-200c-3p; hsa-miR-296-3p; hsa-let-7b-5p; hsa-let-7a-5p; hsa-miR-21-5p; hsa-miR-100-5p; hsa-miR-30c-5p; hsa-miR-375-3p; hsa-miR-23b-3p; hsa-miR-423-3p; hsa-miR-222-3p; hsa-miR-26a-5p; hsa-miR-221-3p; hsa-miR-148b-3p; hsa-miR-1-3p; hsa-miR-30e-3p; hsa-miR-92a-3p; hsa-let-7e-5p; hsa-miR-320b; hsa-miR-23a-3p; hsa-miR-30a-5p; hsa-miR-122-5p; hsa-m…
Pathways (miRWalk)	hsa04666 Fc gamma R mediated phagocytosis	0	0.000393	0.0011629	0.0011629	69	hsa-miR-423-5p; hsa-miR-24-3p; hsa-miR-296-3p; hsa-let-7i-5p; hsa-miR-99b-5p; hsa-let-7b-5p; hsa-let-7a-5p; hsa-miR-184; hsa-miR-22-3p; hsa-miR-149-3p; hsa-miR-205-5p; hsa-miR-21-5p; hsa-miR-100-5p; hsa-miR-30c-5p; hsa-miR-375-3p; hsa-miR-1224-5p; hsa-miR-200b-3p; hsa-miR-23b-3p; hsa-miR-423-3p; hsa-miR-222-3p; hsa-miR-146a-5p; hsa-miR-26a-5p; hsa-miR-200a-3p; hsa-miR-143-3p; hsa-miR-221-3p; hsa-…
Pathways (KEGG)	Pyruvate metabolism	1	0.000393	0.0121612	0.0121612	215	hsa-miR-423-5p; hsa-miR-378a-3p; hsa-miR-6731-5p; hsa-miR-24-3p; hsa-miR-6879-5p; hsa-miR-296-3p; hsa-let-7i-5p; hsa-miR-4758-5p; hsa-miR-361-3p; hsa-miR-99b-5p; hsa-let-7c-5p; hsa-miR-4738-3p; hsa-let-7b-5p; hsa-miR-320e; hsa-let-7a-5p; hsa-miR-184; hsa-miR-22-3p; hsa-let-7f-5p; hsa-miR-6745; hsa-miR-6730-5p; hsa-miR-205-5p; hsa-miR-6756-5p; hsa-miR-4302; hsa-miR-4492; hsa-miR-21-5p; hsa-miR-451…
Pathways (miRWalk)	hsa00330 Arginine and proline metabolism	1	0.00039	0.0011608	0.0011608	41	hsa-miR-423-5p; hsa-miR-24-3p; hsa-miR-296-3p; hsa-miR-99b-5p; hsa-let-7b-5p; hsa-let-7a-5p; hsa-miR-22-3p; hsa-let-7f-5p; hsa-miR-151a-3p; hsa-miR-100-5p; hsa-miR-99a-5p; hsa-miR-30d-5p; hsa-miR-26a-5p; hsa-miR-27a-3p; hsa-miR-1-3p; hsa-miR-92a-3p; hsa-let-7e-5p; hsa-miR-320b; hsa-miR-30a-5p; hsa-miR-23b-5p; hsa-miR-122-5p; hsa-miR-26b-5p; hsa-miR-941; hsa-miR-744-5p; hsa-miR-25-3p; hsa-miR-128-…
Pathways (miRWalk)	WP364 IL 6 signaling pathway	1	0.000378	0.0011325	0.0011325	66	hsa-miR-378a-3p; hsa-miR-24-3p; hsa-miR-200c-3p; hsa-miR-296-3p; hsa-let-7c-5p; hsa-let-7b-5p; hsa-let-7a-5p; hsa-let-7f-5p; hsa-miR-149-3p; hsa-miR-21-5p; hsa-miR-100-5p; hsa-miR-30c-5p; hsa-miR-375-3p; hsa-miR-200b-3p; hsa-miR-23b-3p; hsa-miR-423-3p; hsa-miR-203a-3p; hsa-miR-146a-5p; hsa-miR-30d-5p; hsa-miR-26a-5p; hsa-miR-200a-3p; hsa-miR-143-3p; hsa-miR-141-3p; hsa-miR-221-3p; hsa-miR-1-3p; h…
Pathways (miRWalk)	hsa04140 Regulation of autophagy	0	0.000378	0.0011325	0.0011325	24	hsa-miR-423-5p; hsa-let-7b-5p; hsa-let-7a-5p; hsa-miR-100-5p; hsa-miR-375-3p; hsa-miR-30e-5p; hsa-miR-148b-3p; hsa-miR-182-5p; hsa-miR-92a-3p; hsa-miR-30b-5p; hsa-miR-30a-5p; hsa-miR-122-5p; hsa-miR-26b-5p; hsa-miR-125b-5p; hsa-miR-744-5p; hsa-miR-29b-3p; hsa-miR-320c; hsa-miR-128-3p; hsa-miR-320a-3p; hsa-miR-409-3p; hsa-miR-192-5p; hsa-miR-16-5p; hsa-miR-10a-5p; hsa-miR-155-5p
Pathways (miRWalk)	WP524 G13 Signaling Pathway	0	0.000367	0.0011118	0.0011118	46	hsa-miR-148a-3p; hsa-miR-200c-3p; hsa-miR-296-3p; hsa-let-7b-5p; hsa-let-7a-5p; hsa-miR-21-5p; hsa-miR-100-5p; hsa-miR-30c-5p; hsa-miR-375-3p; hsa-miR-23b-3p; hsa-miR-222-3p; hsa-miR-146a-5p; hsa-miR-26a-5p; hsa-miR-221-3p; hsa-miR-148b-3p; hsa-miR-182-5p; hsa-miR-1-3p; hsa-miR-92a-3p; hsa-let-7e-5p; hsa-miR-320b; hsa-miR-30b-5p; hsa-miR-30a-5p; hsa-miR-122-5p; hsa-miR-29c-3p; hsa-miR-26b-5p; hsa…
Pathways (miRWalk)	WP2197 Endothelin	0	0.000361	0.0011015	0.0011015	34	hsa-miR-423-5p; hsa-miR-148a-3p; hsa-miR-200c-3p; hsa-let-7c-5p; hsa-let-7b-5p; hsa-let-7a-5p; hsa-let-7f-5p; hsa-miR-100-5p; hsa-miR-30c-5p; hsa-miR-375-3p; hsa-miR-23b-3p; hsa-miR-203a-3p; hsa-miR-221-3p; hsa-miR-27a-3p; hsa-miR-1-3p; hsa-miR-92a-3p; hsa-miR-320b; hsa-miR-30a-5p; hsa-miR-26b-5p; hsa-miR-27b-3p; hsa-miR-125b-5p; hsa-miR-181a-5p; hsa-miR-128-3p; hsa-miR-7-5p; hsa-miR-92b-3p; hsa-…
Pathways (KEGG)	Rheumatoid arthritis	0	0.000359	0.0121612	0.0121612	230	hsa-miR-423-5p; hsa-miR-148a-5p; hsa-miR-148a-3p; hsa-miR-378a-3p; hsa-miR-6731-5p; hsa-miR-24-3p; hsa-miR-200c-3p; hsa-miR-6879-5p; hsa-miR-4292; hsa-miR-296-3p; hsa-let-7i-5p; hsa-miR-8058; hsa-let-7c-5p; hsa-miR-4738-3p; hsa-let-7b-5p; hsa-miR-320e; hsa-let-7a-5p; hsa-miR-184; hsa-let-7f-5p; hsa-miR-6745; hsa-miR-149-3p; hsa-miR-205-5p; hsa-miR-1827; hsa-miR-619-3p; hsa-miR-6756-5p; hsa-miR-15…
Pathways (miRWalk)	WP1545 miRNAs involved in DDR	0	0.000354	0.0010854	0.0010854	77	hsa-miR-423-5p; hsa-miR-148a-3p; hsa-miR-378a-3p; hsa-miR-24-3p; hsa-let-7i-5p; hsa-let-7c-5p; hsa-let-7b-5p; hsa-let-7a-5p; hsa-miR-22-3p; hsa-let-7f-5p; hsa-miR-149-3p; hsa-miR-205-5p; hsa-miR-151a-3p; hsa-miR-21-5p; hsa-miR-100-5p; hsa-miR-200b-3p; hsa-miR-23b-3p; hsa-miR-423-3p; hsa-miR-203a-3p; hsa-miR-222-3p; hsa-miR-146a-5p; hsa-miR-30d-5p; hsa-miR-26a-5p; hsa-miR-223-3p; hsa-miR-363-3p; h…
Pathways (miRWalk)	P00044 Nicotinic acetylcholine receptor signaling pathway	0	0.000344	0.0010638	0.0010638	50	hsa-miR-423-5p; hsa-miR-148a-5p; hsa-miR-378a-3p; hsa-miR-24-3p; hsa-miR-99b-5p; hsa-let-7c-5p; hsa-let-7b-5p; hsa-let-7a-5p; hsa-miR-22-3p; hsa-miR-21-5p; hsa-miR-100-5p; hsa-miR-375-3p; hsa-miR-222-3p; hsa-miR-26a-5p; hsa-miR-143-3p; hsa-miR-221-3p; hsa-miR-27a-3p; hsa-miR-1-3p; hsa-miR-1307-3p; hsa-miR-92a-3p; hsa-let-7e-5p; hsa-miR-30b-5p; hsa-miR-23a-3p; hsa-miR-30a-5p; hsa-miR-1295a; hsa-mi…
Pathways (miRWalk)	hsa05014 Amyotrophic lateral sclerosis ALS	0	0.000341	0.0010597	0.0010597	59	hsa-miR-148a-3p; hsa-miR-378a-3p; hsa-miR-24-3p; hsa-miR-200c-3p; hsa-let-7c-5p; hsa-let-7a-5p; hsa-miR-21-5p; hsa-miR-30c-5p; hsa-miR-375-3p; hsa-miR-200b-3p; hsa-miR-23b-3p; hsa-miR-203a-3p; hsa-miR-222-3p; hsa-miR-30d-5p; hsa-miR-200a-3p; hsa-miR-143-3p; hsa-miR-141-3p; hsa-miR-221-3p; hsa-miR-148b-3p; hsa-miR-182-5p; hsa-miR-27a-3p; hsa-miR-1-3p; hsa-miR-92a-3p; hsa-let-7e-5p; hsa-miR-30b-5p;…
Pathways (miRWalk)	WP107 Translation Factors	0	0.000336	0.0010516	0.0010516	67	hsa-miR-423-5p; hsa-miR-378a-3p; hsa-miR-24-3p; hsa-miR-296-3p; hsa-miR-361-3p; hsa-miR-99b-5p; hsa-let-7c-5p; hsa-let-7b-5p; hsa-let-7a-5p; hsa-let-7f-5p; hsa-miR-151a-3p; hsa-miR-21-5p; hsa-miR-100-5p; hsa-miR-30c-5p; hsa-miR-375-3p; hsa-miR-99a-5p; hsa-miR-23b-3p; hsa-miR-423-3p; hsa-miR-222-3p; hsa-miR-26a-5p; hsa-miR-30e-5p; hsa-miR-363-3p; hsa-miR-141-3p; hsa-miR-221-3p; hsa-miR-27a-3p; hsa…
Pathways (KEGG)	Mitophagy - animal	0	0.000333	0.0121612	0.0121612	327	hsa-miR-423-5p; hsa-miR-6741-5p; hsa-miR-148a-3p; hsa-miR-378a-3p; hsa-miR-6731-5p; hsa-miR-7113-5p; hsa-miR-24-3p; hsa-miR-200c-3p; hsa-miR-6879-5p; hsa-miR-4292; hsa-miR-296-3p; hsa-let-7i-5p; hsa-miR-4700-5p; hsa-miR-361-3p; hsa-miR-320d; hsa-miR-99b-5p; hsa-let-7c-5p; hsa-miR-4738-3p; hsa-let-7b-5p; hsa-miR-320e; hsa-let-7a-5p; hsa-miR-184; hsa-miR-22-3p; hsa-miR-595; hsa-let-7f-5p; hsa-miR-5…
Pathways (miRWalk)	hsa03320 PPAR signaling pathway	0	0.00033	0.0010375	0.0010375	46	hsa-miR-423-5p; hsa-miR-378a-3p; hsa-miR-24-3p; hsa-miR-296-3p; hsa-let-7b-5p; hsa-miR-22-3p; hsa-miR-370-3p; hsa-miR-21-5p; hsa-miR-100-5p; hsa-miR-30c-5p; hsa-miR-375-3p; hsa-miR-423-3p; hsa-miR-222-3p; hsa-miR-30d-5p; hsa-miR-141-3p; hsa-miR-221-3p; hsa-miR-148b-3p; hsa-miR-1-3p; hsa-miR-92a-3p; hsa-let-7e-5p; hsa-miR-140-3p; hsa-miR-23a-3p; hsa-miR-30a-5p; hsa-miR-122-5p; hsa-miR-340-5p; hsa-…
Pathways (miRWalk)	WP477 Cytoplasmic Ribosomal Proteins	0	0.000327	0.0010375	0.0010375	81	hsa-miR-423-5p; hsa-miR-148a-3p; hsa-miR-378a-3p; hsa-miR-24-3p; hsa-miR-296-3p; hsa-miR-361-3p; hsa-miR-99b-5p; hsa-let-7c-5p; hsa-let-7b-5p; hsa-let-7a-5p; hsa-miR-22-3p; hsa-miR-1250-5p; hsa-miR-21-5p; hsa-miR-100-5p; hsa-miR-30c-5p; hsa-miR-99a-5p; hsa-miR-23b-3p; hsa-miR-423-3p; hsa-miR-222-3p; hsa-miR-30d-5p; hsa-miR-26a-5p; hsa-miR-30e-5p; hsa-miR-193a-5p; hsa-miR-221-3p; hsa-miR-182-5p; h…
Pathways (miRWalk)	hsa04512 ECM receptor interaction	0	0.000305	0.000973	0.000973	47	hsa-miR-423-5p; hsa-miR-200c-3p; hsa-let-7c-5p; hsa-let-7b-5p; hsa-let-7a-5p; hsa-miR-205-5p; hsa-miR-21-5p; hsa-miR-100-5p; hsa-miR-30c-5p; hsa-miR-375-3p; hsa-miR-200b-3p; hsa-miR-99a-5p; hsa-miR-222-3p; hsa-miR-146a-5p; hsa-miR-143-3p; hsa-miR-148b-3p; hsa-miR-1-3p; hsa-miR-92a-3p; hsa-let-7e-5p; hsa-miR-30a-5p; hsa-miR-122-5p; hsa-miR-29c-3p; hsa-miR-26b-5p; hsa-miR-30a-3p; hsa-miR-181a-5p; h…
Pathways (miRWalk)	P04373 5HT1 type receptor mediated signaling pathway	1	0.000297	0.000953	0.000953	32	hsa-miR-423-5p; hsa-miR-148a-3p; hsa-let-7b-5p; hsa-miR-22-3p; hsa-miR-21-5p; hsa-miR-100-5p; hsa-miR-375-3p; hsa-miR-30d-5p; hsa-miR-30e-5p; hsa-miR-148b-3p; hsa-miR-27a-3p; hsa-miR-1-3p; hsa-miR-92a-3p; hsa-let-7e-5p; hsa-miR-23a-3p; hsa-miR-30a-5p; hsa-miR-29c-3p; hsa-miR-26b-5p; hsa-miR-27b-3p; hsa-miR-181a-5p; hsa-miR-744-5p; hsa-miR-128-3p; hsa-miR-7-5p; hsa-miR-92b-3p; hsa-miR-106a-5p; hsa…
Pathways (miRWalk)	hsa05414 Dilated cardiomyopathy	0	0.000296	0.000953	0.000953	58	hsa-miR-423-5p; hsa-miR-378a-3p; hsa-miR-24-3p; hsa-miR-296-3p; hsa-miR-99b-5p; hsa-let-7c-5p; hsa-let-7b-5p; hsa-let-7a-5p; hsa-miR-22-3p; hsa-let-7f-5p; hsa-miR-21-5p; hsa-miR-100-5p; hsa-miR-30c-5p; hsa-miR-375-3p; hsa-miR-99a-5p; hsa-miR-423-3p; hsa-miR-203a-3p; hsa-miR-222-3p; hsa-miR-26a-5p; hsa-miR-141-3p; hsa-miR-221-3p; hsa-miR-148b-3p; hsa-miR-182-5p; hsa-miR-27a-3p; hsa-miR-1-3p; hsa-m…
Pathways (miRWalk)	WP2256 Integrated Pancreatic Cancer Pathway	0	0.000285	0.000927	0.000927	106	hsa-miR-423-5p; hsa-miR-148a-3p; hsa-miR-378a-3p; hsa-miR-24-3p; hsa-miR-200c-3p; hsa-miR-296-3p; hsa-let-7i-5p; hsa-miR-99b-5p; hsa-let-7c-5p; hsa-let-7b-5p; hsa-let-7a-5p; hsa-miR-22-3p; hsa-let-7f-5p; hsa-miR-149-3p; hsa-miR-205-5p; hsa-miR-151a-3p; hsa-miR-21-5p; hsa-miR-100-5p; hsa-miR-30c-5p; hsa-miR-375-3p; hsa-miR-200b-3p; hsa-miR-99a-5p; hsa-miR-23b-3p; hsa-miR-423-3p; hsa-miR-203a-3p; h…
Pathways (miRWalk)	P00053 T cell activation	1	0.000284	0.000927	0.000927	69	hsa-miR-423-5p; hsa-miR-378a-3p; hsa-miR-24-3p; hsa-miR-200c-3p; hsa-miR-296-3p; hsa-miR-361-3p; hsa-let-7c-5p; hsa-let-7b-5p; hsa-let-7a-5p; hsa-miR-184; hsa-miR-149-3p; hsa-miR-151a-3p; hsa-miR-21-5p; hsa-miR-100-5p; hsa-miR-30c-5p; hsa-miR-375-3p; hsa-miR-23b-3p; hsa-miR-423-3p; hsa-miR-222-3p; hsa-miR-146a-5p; hsa-miR-223-3p; hsa-miR-143-3p; hsa-miR-141-3p; hsa-miR-221-3p; hsa-miR-148b-3p; hs…
Pathways (miRWalk)	hsa04914 Progesterone mediated oocyte maturation	0	0.000281	0.000926	0.000926	85	hsa-miR-148a-3p; hsa-miR-378a-3p; hsa-miR-24-3p; hsa-miR-296-3p; hsa-let-7i-5p; hsa-let-7c-5p; hsa-let-7b-5p; hsa-let-7a-5p; hsa-miR-184; hsa-miR-22-3p; hsa-let-7f-5p; hsa-miR-149-3p; hsa-miR-152-3p; hsa-miR-21-5p; hsa-miR-100-5p; hsa-miR-30c-5p; hsa-miR-375-3p; hsa-miR-99a-5p; hsa-miR-23b-3p; hsa-miR-423-3p; hsa-miR-222-3p; hsa-miR-146a-5p; hsa-miR-30d-5p; hsa-miR-30e-5p; hsa-miR-223-3p; hsa-miR…
Pathways (miRWalk)	P02739 De novo pyrimidine deoxyribonucleotide biosynthesis	0	0.000281	0.000926	0.000926	26	hsa-miR-423-5p; hsa-miR-24-3p; hsa-let-7i-5p; hsa-let-7b-5p; hsa-let-7a-5p; hsa-miR-100-5p; hsa-miR-30c-5p; hsa-miR-375-3p; hsa-miR-99a-5p; hsa-miR-26a-5p; hsa-miR-221-3p; hsa-miR-27a-3p; hsa-miR-1-3p; hsa-miR-92a-3p; hsa-miR-30a-5p; hsa-miR-26b-5p; hsa-miR-125b-5p; hsa-miR-744-5p; hsa-let-7g-5p; hsa-miR-7-5p; hsa-miR-125a-5p; hsa-miR-183-5p; hsa-miR-192-5p; hsa-miR-155-5p; hsa-miR-197-3p; hsa-mi…
Pathways (miRWalk)	hsa04110 Cell cycle	0	0.000275	0.000919	0.000919	113	hsa-miR-423-5p; hsa-miR-148a-3p; hsa-miR-378a-3p; hsa-miR-24-3p; hsa-miR-200c-3p; hsa-miR-296-3p; hsa-let-7i-5p; hsa-miR-361-3p; hsa-miR-99b-5p; hsa-let-7c-5p; hsa-let-7b-5p; hsa-let-7a-5p; hsa-miR-22-3p; hsa-let-7f-5p; hsa-miR-149-3p; hsa-miR-205-5p; hsa-miR-151a-3p; hsa-miR-21-5p; hsa-miR-100-5p; hsa-miR-30c-5p; hsa-miR-375-3p; hsa-miR-200b-3p; hsa-miR-99a-5p; hsa-miR-23b-3p; hsa-miR-423-3p; hs…
Pathways (miRWalk)	hsa04960 Aldosterone regulated sodium reabsorption	0	0.000274	0.000919	0.000919	58	hsa-miR-423-5p; hsa-miR-148a-3p; hsa-miR-24-3p; hsa-miR-296-3p; hsa-let-7b-5p; hsa-let-7a-5p; hsa-miR-152-3p; hsa-miR-21-5p; hsa-miR-100-5p; hsa-miR-30c-5p; hsa-miR-375-3p; hsa-miR-99a-5p; hsa-miR-23b-3p; hsa-miR-423-3p; hsa-miR-222-3p; hsa-miR-30d-5p; hsa-miR-26a-5p; hsa-miR-223-3p; hsa-miR-143-3p; hsa-miR-221-3p; hsa-miR-148b-3p; hsa-miR-27a-3p; hsa-miR-1-3p; hsa-miR-92a-3p; hsa-let-7e-5p; hsa-…
Pathways (KEGG)	Type II diabetes mellitus	1	0.000271	0.0115278	0.0115278	240	hsa-miR-423-5p; hsa-miR-148a-5p; hsa-miR-148a-3p; hsa-miR-378a-3p; hsa-miR-24-3p; hsa-miR-200c-3p; hsa-miR-296-3p; hsa-let-7i-5p; hsa-miR-4758-5p; hsa-miR-99b-5p; hsa-let-7c-5p; hsa-let-7b-5p; hsa-let-7a-5p; hsa-miR-184; hsa-let-7f-5p; hsa-miR-6745; hsa-miR-149-3p; hsa-miR-6730-5p; hsa-miR-205-5p; hsa-miR-370-3p; hsa-miR-6756-5p; hsa-miR-152-3p; hsa-miR-4302; hsa-miR-4492; hsa-miR-151a-3p; hsa-mi…
Pathways (miRWalk)	hsa00310 Lysine degradation	0	0.000269	0.000912	0.000912	53	hsa-miR-423-5p; hsa-miR-296-3p; hsa-miR-99b-5p; hsa-let-7c-5p; hsa-let-7b-5p; hsa-let-7a-5p; hsa-let-7f-5p; hsa-miR-152-3p; hsa-miR-151a-3p; hsa-miR-21-5p; hsa-miR-100-5p; hsa-miR-375-3p; hsa-miR-23b-3p; hsa-miR-423-3p; hsa-miR-222-3p; hsa-miR-26a-5p; hsa-miR-30e-5p; hsa-miR-221-3p; hsa-miR-27a-3p; hsa-miR-1-3p; hsa-miR-92a-3p; hsa-let-7e-5p; hsa-miR-320b; hsa-miR-30a-5p; hsa-miR-29c-3p; hsa-miR-…
Pathways (KEGG)	Ribosome	0	0.000259	0.0115278	0.0115278	339	hsa-miR-423-5p; hsa-miR-148a-5p; hsa-miR-148a-3p; hsa-miR-378a-3p; hsa-miR-6731-5p; hsa-miR-7113-5p; hsa-miR-24-3p; hsa-miR-6879-5p; hsa-miR-296-3p; hsa-let-7i-5p; hsa-miR-4436b-5p; hsa-miR-4758-5p; hsa-miR-361-3p; hsa-miR-99b-5p; hsa-let-7c-5p; hsa-miR-4738-3p; hsa-let-7b-5p; hsa-let-7a-5p; hsa-miR-22-3p; hsa-miR-6131; hsa-let-7f-5p; hsa-miR-6720-3p; hsa-miR-3168; hsa-miR-6745; hsa-miR-6816-5p; …
Pathways (miRWalk)	hsa03018 RNA degradation	0	0.000254	0.000866	0.000866	43	hsa-miR-378a-3p; hsa-miR-24-3p; hsa-miR-99b-5p; hsa-let-7c-5p; hsa-let-7b-5p; hsa-let-7a-5p; hsa-miR-22-3p; hsa-let-7f-5p; hsa-miR-21-5p; hsa-miR-30c-5p; hsa-miR-185-3p; hsa-miR-423-3p; hsa-miR-222-3p; hsa-miR-221-3p; hsa-miR-148b-3p; hsa-miR-1-3p; hsa-miR-92a-3p; hsa-let-7e-5p; hsa-miR-23a-3p; hsa-miR-30a-5p; hsa-miR-106b-3p; hsa-miR-26b-5p; hsa-miR-30a-3p; hsa-miR-125b-5p; hsa-miR-744-5p; hsa-m…
Pathways (miRWalk)	WP411 mRNA processing	0	0.000253	0.000866	0.000866	77	hsa-miR-423-5p; hsa-miR-148a-3p; hsa-miR-378a-3p; hsa-miR-24-3p; hsa-miR-296-3p; hsa-let-7c-5p; hsa-let-7b-5p; hsa-let-7a-5p; hsa-miR-22-3p; hsa-let-7f-5p; hsa-miR-21-5p; hsa-miR-100-5p; hsa-miR-30c-5p; hsa-miR-375-3p; hsa-miR-99a-5p; hsa-miR-23b-3p; hsa-miR-423-3p; hsa-miR-222-3p; hsa-miR-30d-5p; hsa-miR-26a-5p; hsa-miR-363-3p; hsa-miR-141-3p; hsa-miR-221-3p; hsa-miR-148b-3p; hsa-miR-182-5p; hsa…
Pathways (miRWalk)	P00057 Wnt signaling pathway	1	0.00025	0.000864	0.000864	97	hsa-miR-423-5p; hsa-miR-148a-3p; hsa-miR-378a-3p; hsa-miR-24-3p; hsa-miR-200c-3p; hsa-miR-296-3p; hsa-let-7i-5p; hsa-miR-361-3p; hsa-let-7c-5p; hsa-let-7b-5p; hsa-let-7a-5p; hsa-miR-184; hsa-miR-22-3p; hsa-let-7f-5p; hsa-miR-205-5p; hsa-miR-21-5p; hsa-miR-100-5p; hsa-miR-30c-5p; hsa-miR-375-3p; hsa-miR-200b-3p; hsa-miR-23b-3p; hsa-miR-423-3p; hsa-miR-203a-3p; hsa-miR-222-3p; hsa-miR-146a-5p; hsa-…
Pathways (KEGG)	Renal cell carcinoma	0	0.000245	0.0115278	0.0115278	387	hsa-miR-423-5p; hsa-miR-148a-5p; hsa-miR-148a-3p; hsa-miR-378a-3p; hsa-miR-6731-5p; hsa-miR-24-3p; hsa-miR-200c-3p; hsa-miR-6879-5p; hsa-miR-4292; hsa-miR-296-3p; hsa-let-7i-5p; hsa-miR-4436b-5p; hsa-miR-4758-5p; hsa-miR-8058; hsa-miR-361-3p; hsa-miR-320d; hsa-let-7c-5p; hsa-miR-6089; hsa-let-7b-5p; hsa-let-7a-5p; hsa-miR-184; hsa-miR-22-3p; hsa-miR-595; hsa-let-7f-5p; hsa-miR-3925-5p; hsa-miR-67…
Pathways (miRWalk)	hsa04370 VEGF signaling pathway	0	0.000239	0.000832	0.000832	67	hsa-miR-378a-3p; hsa-miR-24-3p; hsa-miR-200c-3p; hsa-miR-296-3p; hsa-miR-361-3p; hsa-let-7c-5p; hsa-let-7b-5p; hsa-let-7a-5p; hsa-miR-184; hsa-miR-149-3p; hsa-miR-205-5p; hsa-miR-21-5p; hsa-miR-100-5p; hsa-miR-30c-5p; hsa-miR-375-3p; hsa-miR-200b-3p; hsa-miR-99a-5p; hsa-miR-23b-3p; hsa-miR-423-3p; hsa-miR-26a-5p; hsa-miR-3934-5p; hsa-miR-200a-3p; hsa-miR-143-3p; hsa-miR-141-3p; hsa-miR-221-3p; hs…
Pathways (miRWalk)	P00019 Endothelin signaling pathway	0	0.000234	0.000823	0.000823	65	hsa-miR-423-5p; hsa-miR-24-3p; hsa-miR-200c-3p; hsa-miR-296-3p; hsa-let-7i-5p; hsa-let-7c-5p; hsa-let-7b-5p; hsa-let-7a-5p; hsa-miR-184; hsa-miR-22-3p; hsa-miR-149-3p; hsa-miR-205-5p; hsa-miR-21-5p; hsa-miR-100-5p; hsa-miR-30c-5p; hsa-miR-375-3p; hsa-miR-99a-5p; hsa-miR-23b-3p; hsa-miR-423-3p; hsa-miR-203a-3p; hsa-miR-3934-5p; hsa-miR-143-3p; hsa-miR-221-3p; hsa-miR-148b-3p; hsa-miR-182-5p; hsa-m…
Pathways (miRWalk)	WP400 p38 MAPK Signaling Pathway	0	0.000234	0.000823	0.000823	65	hsa-miR-423-5p; hsa-miR-148a-3p; hsa-miR-378a-3p; hsa-miR-24-3p; hsa-miR-200c-3p; hsa-let-7c-5p; hsa-let-7b-5p; hsa-let-7a-5p; hsa-miR-22-3p; hsa-let-7f-5p; hsa-miR-21-5p; hsa-miR-100-5p; hsa-miR-30c-5p; hsa-miR-375-3p; hsa-miR-200b-3p; hsa-miR-99a-5p; hsa-miR-423-3p; hsa-miR-203a-3p; hsa-miR-222-3p; hsa-miR-146a-5p; hsa-miR-26a-5p; hsa-miR-200a-3p; hsa-miR-143-3p; hsa-miR-141-3p; hsa-miR-182-5p;…
Pathways (miRWalk)	P00043 Muscarinic acetylcholine receptor 2 and 4 signaling pathway	0	0.000222	0.00079	0.00079	38	hsa-miR-423-5p; hsa-miR-148a-3p; hsa-miR-24-3p; hsa-let-7b-5p; hsa-miR-22-3p; hsa-miR-21-5p; hsa-miR-100-5p; hsa-miR-375-3p; hsa-miR-30d-5p; hsa-miR-30e-5p; hsa-miR-148b-3p; hsa-miR-27a-3p; hsa-miR-1-3p; hsa-miR-92a-3p; hsa-let-7e-5p; hsa-miR-30b-5p; hsa-miR-23a-3p; hsa-miR-30a-5p; hsa-miR-29c-3p; hsa-miR-26b-5p; hsa-miR-27b-3p; hsa-miR-181a-5p; hsa-miR-744-5p; hsa-miR-25-3p; hsa-miR-128-3p; hsa-…
Pathways (miRWalk)	hsa03410 Base excision repair	0	0.000222	0.00079	0.00079	38	hsa-miR-148a-3p; hsa-miR-24-3p; hsa-let-7b-5p; hsa-miR-22-3p; hsa-miR-21-5p; hsa-miR-100-5p; hsa-miR-375-3p; hsa-miR-99a-5p; hsa-miR-222-3p; hsa-miR-146a-5p; hsa-miR-223-3p; hsa-miR-141-3p; hsa-miR-148b-3p; hsa-miR-1-3p; hsa-miR-92a-3p; hsa-let-7e-5p; hsa-miR-30b-5p; hsa-miR-30a-5p; hsa-miR-29c-3p; hsa-miR-26b-5p; hsa-miR-125b-5p; hsa-miR-744-5p; hsa-let-7g-5p; hsa-miR-128-3p; hsa-miR-7-5p; hsa-m…
Pathways (miRWalk)	P00028 Heterotrimeric G protein signaling pathway rod outer segment phototransduction	0	0.000219	0.00079	0.00079	25	hsa-miR-423-5p; hsa-miR-148a-3p; hsa-let-7b-5p; hsa-miR-22-3p; hsa-miR-21-5p; hsa-miR-100-5p; hsa-miR-148b-3p; hsa-miR-27a-3p; hsa-miR-1-3p; hsa-let-7e-5p; hsa-miR-23a-3p; hsa-miR-30a-5p; hsa-miR-29c-3p; hsa-miR-26b-5p; hsa-miR-27b-3p; hsa-miR-744-5p; hsa-miR-128-3p; hsa-miR-7-5p; hsa-miR-92b-3p; hsa-miR-320a-3p; hsa-miR-106a-5p; hsa-miR-16-5p; hsa-miR-101-3p; hsa-miR-155-5p; hsa-miR-17-5p
Pathways (miRWalk)	WP534 Glycolysis and Gluconeogenesis	0	0.000209	0.000759	0.000759	56	hsa-miR-423-5p; hsa-miR-148a-3p; hsa-miR-378a-3p; hsa-miR-24-3p; hsa-miR-296-3p; hsa-miR-99b-5p; hsa-let-7c-5p; hsa-let-7b-5p; hsa-miR-22-3p; hsa-miR-21-5p; hsa-miR-100-5p; hsa-miR-30c-5p; hsa-miR-375-3p; hsa-miR-99a-5p; hsa-miR-23b-3p; hsa-miR-423-3p; hsa-miR-222-3p; hsa-miR-223-3p; hsa-miR-143-3p; hsa-miR-221-3p; hsa-miR-92a-3p; hsa-miR-320b; hsa-miR-23a-3p; hsa-miR-30a-5p; hsa-miR-122-5p; hsa-…
Pathways (miRWalk)	hsa05213 Endometrial cancer	0	0.000198	0.000726	0.000726	79	hsa-miR-423-5p; hsa-miR-148a-3p; hsa-miR-378a-3p; hsa-miR-24-3p; hsa-miR-200c-3p; hsa-miR-296-3p; hsa-let-7c-5p; hsa-let-7b-5p; hsa-let-7a-5p; hsa-miR-184; hsa-miR-22-3p; hsa-let-7f-5p; hsa-miR-149-3p; hsa-miR-205-5p; hsa-miR-21-5p; hsa-miR-100-5p; hsa-miR-30c-5p; hsa-miR-200b-3p; hsa-miR-23b-3p; hsa-miR-423-3p; hsa-miR-222-3p; hsa-miR-146a-5p; hsa-miR-30d-5p; hsa-miR-26a-5p; hsa-miR-200a-3p; hsa…
Pathways (miRWalk)	hsa00010 Glycolysis Gluconeogenesis	0	0.000197	0.000726	0.000726	61	hsa-miR-423-5p; hsa-miR-378a-3p; hsa-miR-24-3p; hsa-miR-296-3p; hsa-miR-99b-5p; hsa-let-7c-5p; hsa-let-7b-5p; hsa-let-7a-5p; hsa-miR-22-3p; hsa-let-7f-5p; hsa-miR-21-5p; hsa-miR-100-5p; hsa-miR-30c-5p; hsa-miR-375-3p; hsa-miR-99a-5p; hsa-miR-23b-3p; hsa-miR-423-3p; hsa-miR-222-3p; hsa-miR-143-3p; hsa-miR-221-3p; hsa-miR-148b-3p; hsa-miR-27a-3p; hsa-miR-1-3p; hsa-miR-92a-3p; hsa-miR-320b; hsa-miR-…
Pathways (miRWalk)	WP185 Integrin mediated cell adhesion	0	0.000189	0.000703	0.000703	73	hsa-miR-423-5p; hsa-miR-378a-3p; hsa-miR-24-3p; hsa-miR-200c-3p; hsa-miR-296-3p; hsa-let-7c-5p; hsa-let-7b-5p; hsa-let-7a-5p; hsa-miR-184; hsa-miR-149-3p; hsa-miR-205-5p; hsa-miR-21-5p; hsa-miR-100-5p; hsa-miR-30c-5p; hsa-miR-375-3p; hsa-miR-200b-3p; hsa-miR-99a-5p; hsa-miR-23b-3p; hsa-miR-423-3p; hsa-miR-222-3p; hsa-miR-146a-5p; hsa-miR-26a-5p; hsa-miR-200a-3p; hsa-miR-143-3p; hsa-miR-141-3p; hs…
Pathways (miRWalk)	WP179 Cell cycle	0	0.000187	0.000703	0.000703	110	hsa-miR-423-5p; hsa-miR-148a-3p; hsa-miR-378a-3p; hsa-miR-24-3p; hsa-miR-200c-3p; hsa-miR-296-3p; hsa-let-7i-5p; hsa-miR-361-3p; hsa-miR-99b-5p; hsa-let-7c-5p; hsa-let-7b-5p; hsa-let-7a-5p; hsa-miR-22-3p; hsa-let-7f-5p; hsa-miR-149-3p; hsa-miR-205-5p; hsa-miR-151a-3p; hsa-miR-21-5p; hsa-miR-100-5p; hsa-miR-30c-5p; hsa-miR-375-3p; hsa-miR-200b-3p; hsa-miR-99a-5p; hsa-miR-23b-3p; hsa-miR-423-3p; hs…
Pathways (miRWalk)	WP289 Myometrial Relaxation and Contraction Pathways	0	0.000187	0.000703	0.000703	80	hsa-miR-423-5p; hsa-miR-148a-3p; hsa-miR-378a-3p; hsa-miR-200c-3p; hsa-miR-99b-5p; hsa-let-7c-5p; hsa-let-7b-5p; hsa-let-7a-5p; hsa-miR-22-3p; hsa-let-7f-5p; hsa-miR-205-5p; hsa-miR-21-5p; hsa-miR-100-5p; hsa-miR-375-3p; hsa-miR-200b-3p; hsa-miR-99a-5p; hsa-miR-23b-3p; hsa-miR-423-3p; hsa-miR-203a-3p; hsa-miR-222-3p; hsa-miR-146a-5p; hsa-miR-26a-5p; hsa-miR-141-3p; hsa-miR-221-3p; hsa-miR-182-5p;…
Pathways (miRWalk)	hsa05416 Viral myocarditis	0	0.000181	0.00069	0.00069	66	hsa-miR-423-5p; hsa-miR-148a-3p; hsa-miR-378a-3p; hsa-miR-24-3p; hsa-miR-296-3p; hsa-miR-99b-5p; hsa-let-7c-5p; hsa-let-7b-5p; hsa-let-7a-5p; hsa-let-7f-5p; hsa-miR-152-3p; hsa-miR-21-5p; hsa-miR-100-5p; hsa-miR-30c-5p; hsa-miR-375-3p; hsa-miR-423-3p; hsa-miR-203a-3p; hsa-miR-222-3p; hsa-miR-146a-5p; hsa-miR-30d-5p; hsa-miR-26a-5p; hsa-miR-221-3p; hsa-miR-148b-3p; hsa-miR-1-3p; hsa-miR-1307-3p; h…
Pathways (miRWalk)	hsa05219 Bladder cancer	0	0.000155	0.000597	0.000597	84	hsa-miR-423-5p; hsa-miR-148a-3p; hsa-miR-378a-3p; hsa-miR-24-3p; hsa-miR-200c-3p; hsa-miR-296-3p; hsa-let-7c-5p; hsa-let-7b-5p; hsa-let-7a-5p; hsa-miR-22-3p; hsa-let-7f-5p; hsa-miR-149-3p; hsa-miR-205-5p; hsa-miR-21-5p; hsa-miR-100-5p; hsa-miR-30c-5p; hsa-miR-200b-3p; hsa-miR-99a-5p; hsa-miR-23b-3p; hsa-miR-423-3p; hsa-miR-203a-3p; hsa-miR-222-3p; hsa-miR-146a-5p; hsa-miR-30d-5p; hsa-miR-26a-5p; …
Pathways (KEGG)	Glucagon signaling pathway	1	0.000153	0.0103812	0.0103812	344	hsa-miR-1246; hsa-miR-1290; hsa-miR-423-5p; hsa-miR-148a-5p; hsa-miR-148a-3p; hsa-miR-378a-3p; hsa-miR-6731-5p; hsa-miR-24-3p; hsa-miR-200c-3p; hsa-miR-6879-5p; hsa-miR-296-3p; hsa-miR-4436b-5p; hsa-miR-4700-5p; hsa-miR-4758-5p; hsa-miR-361-3p; hsa-let-7c-5p; hsa-miR-6089; hsa-let-7b-5p; hsa-miR-320e; hsa-let-7a-5p; hsa-miR-184; hsa-miR-22-3p; hsa-miR-595; hsa-let-7f-5p; hsa-miR-3925-5p; hsa-miR-…
Pathways (miRWalk)	WP712 Estrogen signaling pathway	0	0.000152	0.000587	0.000587	63	hsa-miR-148a-3p; hsa-miR-24-3p; hsa-miR-200c-3p; hsa-miR-99b-5p; hsa-let-7b-5p; hsa-let-7a-5p; hsa-miR-22-3p; hsa-let-7f-5p; hsa-miR-149-3p; hsa-miR-21-5p; hsa-miR-30c-5p; hsa-miR-375-3p; hsa-miR-200b-3p; hsa-miR-203a-3p; hsa-miR-222-3p; hsa-miR-146a-5p; hsa-miR-26a-5p; hsa-miR-200a-3p; hsa-miR-143-3p; hsa-miR-141-3p; hsa-miR-221-3p; hsa-miR-148b-3p; hsa-miR-182-5p; hsa-miR-27a-3p; hsa-miR-1-3p; …
Pathways (KEGG)	Carbohydrate digestion and absorption	1	0.00015	0.0103812	0.0103812	180	hsa-miR-423-5p; hsa-miR-148a-5p; hsa-miR-378a-3p; hsa-miR-24-3p; hsa-miR-6879-5p; hsa-miR-296-3p; hsa-miR-99b-5p; hsa-let-7b-5p; hsa-let-7a-5p; hsa-miR-184; hsa-miR-22-3p; hsa-miR-595; hsa-miR-6720-3p; hsa-miR-149-3p; hsa-miR-1827; hsa-miR-708-3p; hsa-miR-152-3p; hsa-miR-4302; hsa-miR-1250-5p; hsa-miR-21-5p; hsa-miR-100-5p; hsa-miR-30c-5p; hsa-miR-3976; hsa-miR-375-3p; hsa-miR-7106-5p; hsa-miR-78…
Pathways (miRWalk)	hsa04020 Calcium signaling pathway	1	0.000141	0.000549	0.000549	61	hsa-miR-423-5p; hsa-miR-148a-3p; hsa-miR-24-3p; hsa-miR-200c-3p; hsa-miR-296-3p; hsa-let-7c-5p; hsa-let-7b-5p; hsa-let-7a-5p; hsa-miR-22-3p; hsa-let-7f-5p; hsa-miR-205-5p; hsa-miR-21-5p; hsa-miR-100-5p; hsa-miR-30c-5p; hsa-miR-375-3p; hsa-miR-99a-5p; hsa-miR-23b-3p; hsa-miR-423-3p; hsa-miR-203a-3p; hsa-miR-146a-5p; hsa-miR-26a-5p; hsa-miR-221-3p; hsa-miR-148b-3p; hsa-miR-27a-3p; hsa-miR-1-3p; hsa…
Pathways (KEGG)	Adipocytokine signaling pathway	1	0.000137	0.0103812	0.0103812	269	hsa-miR-1290; hsa-miR-148a-5p; hsa-miR-148a-3p; hsa-miR-378a-3p; hsa-miR-6731-5p; hsa-miR-7113-5p; hsa-miR-24-3p; hsa-miR-200c-3p; hsa-let-7i-5p; hsa-miR-99b-5p; hsa-let-7c-5p; hsa-miR-6089; hsa-let-7b-5p; hsa-miR-320e; hsa-let-7a-5p; hsa-miR-184; hsa-miR-22-3p; hsa-miR-595; hsa-let-7f-5p; hsa-miR-6745; hsa-miR-6816-5p; hsa-miR-149-3p; hsa-miR-205-5p; hsa-miR-1827; hsa-miR-3668; hsa-miR-708-3p; h…
Pathways (miRWalk)	mTOR signaling pathway	1	0.000136	0.000534	0.000534	69	hsa-miR-423-5p; hsa-miR-378a-3p; hsa-miR-24-3p; hsa-miR-200c-3p; hsa-miR-296-3p; hsa-miR-99b-5p; hsa-let-7b-5p; hsa-let-7a-5p; hsa-miR-184; hsa-miR-149-3p; hsa-miR-205-5p; hsa-miR-21-5p; hsa-miR-100-5p; hsa-miR-30c-5p; hsa-miR-375-3p; hsa-miR-200b-3p; hsa-miR-99a-5p; hsa-miR-423-3p; hsa-miR-30e-5p; hsa-miR-143-3p; hsa-miR-141-3p; hsa-miR-221-3p; hsa-miR-148b-3p; hsa-miR-182-5p; hsa-miR-27a-3p; hs…
Pathways (miRWalk)	hsa04150 mTOR signaling pathway	0	0.000136	0.000534	0.000534	69	hsa-miR-423-5p; hsa-miR-378a-3p; hsa-miR-24-3p; hsa-miR-200c-3p; hsa-miR-296-3p; hsa-miR-99b-5p; hsa-let-7b-5p; hsa-let-7a-5p; hsa-miR-184; hsa-miR-149-3p; hsa-miR-205-5p; hsa-miR-21-5p; hsa-miR-100-5p; hsa-miR-30c-5p; hsa-miR-375-3p; hsa-miR-200b-3p; hsa-miR-99a-5p; hsa-miR-423-3p; hsa-miR-30e-5p; hsa-miR-143-3p; hsa-miR-141-3p; hsa-miR-221-3p; hsa-miR-148b-3p; hsa-miR-182-5p; hsa-miR-27a-3p; hs…
Pathways (miRWalk)	WP49 IL 2 Signaling pathway	0	0.000136	0.000534	0.000534	69	hsa-miR-423-5p; hsa-miR-148a-3p; hsa-miR-378a-3p; hsa-miR-24-3p; hsa-miR-200c-3p; hsa-let-7c-5p; hsa-let-7b-5p; hsa-let-7a-5p; hsa-let-7f-5p; hsa-miR-149-3p; hsa-miR-21-5p; hsa-miR-30c-5p; hsa-miR-375-3p; hsa-miR-200b-3p; hsa-miR-99a-5p; hsa-miR-23b-3p; hsa-miR-423-3p; hsa-miR-203a-3p; hsa-miR-222-3p; hsa-miR-146a-5p; hsa-miR-26a-5p; hsa-miR-200a-3p; hsa-miR-143-3p; hsa-miR-141-3p; hsa-miR-221-3p…
Pathways (miRWalk)	WP707 DNA damage response	0	0.000133	0.000533	0.000533	99	hsa-miR-423-5p; hsa-miR-148a-3p; hsa-miR-378a-3p; hsa-miR-24-3p; hsa-miR-200c-3p; hsa-let-7i-5p; hsa-miR-99b-5p; hsa-let-7c-5p; hsa-let-7b-5p; hsa-let-7a-5p; hsa-miR-22-3p; hsa-let-7f-5p; hsa-miR-149-3p; hsa-miR-205-5p; hsa-miR-151a-3p; hsa-miR-21-5p; hsa-miR-100-5p; hsa-miR-375-3p; hsa-miR-200b-3p; hsa-miR-99a-5p; hsa-miR-23b-3p; hsa-miR-423-3p; hsa-miR-203a-3p; hsa-miR-222-3p; hsa-miR-146a-5p; …
Pathways (miRWalk)	WP1539 Angiogenesis	0	0.000133	0.000533	0.000533	36	hsa-miR-423-5p; hsa-miR-200c-3p; hsa-let-7b-5p; hsa-miR-149-3p; hsa-miR-205-5p; hsa-miR-21-5p; hsa-miR-100-5p; hsa-miR-30c-5p; hsa-miR-200b-3p; hsa-miR-23b-3p; hsa-miR-222-3p; hsa-miR-30d-5p; hsa-miR-26a-5p; hsa-miR-143-3p; hsa-miR-221-3p; hsa-miR-148b-3p; hsa-miR-1-3p; hsa-miR-92a-3p; hsa-let-7e-5p; hsa-miR-30b-5p; hsa-miR-30a-5p; hsa-miR-106b-3p; hsa-miR-26b-5p; hsa-miR-451a; hsa-miR-125b-5p; h…
Pathways (miRWalk)	hsa04520 Adherens junction	0	0.000131	0.000531	0.000531	90	hsa-miR-423-5p; hsa-miR-378a-3p; hsa-miR-24-3p; hsa-miR-200c-3p; hsa-miR-296-3p; hsa-miR-99b-5p; hsa-let-7c-5p; hsa-let-7b-5p; hsa-let-7a-5p; hsa-miR-22-3p; hsa-miR-205-5p; hsa-miR-152-3p; hsa-miR-151a-3p; hsa-miR-21-5p; hsa-miR-100-5p; hsa-miR-30c-5p; hsa-miR-375-3p; hsa-miR-1224-5p; hsa-miR-200b-3p; hsa-miR-99a-5p; hsa-miR-23b-3p; hsa-miR-423-3p; hsa-miR-203a-3p; hsa-miR-222-3p; hsa-miR-146a-5p…
Pathways (miRWalk)	P00026 Heterotrimeric G protein signaling pathway Gi alpha and Gs alpha mediated pathway	0	0.00013	0.000531	0.000531	57	hsa-miR-423-5p; hsa-miR-200c-3p; hsa-miR-296-3p; hsa-let-7c-5p; hsa-let-7b-5p; hsa-let-7a-5p; hsa-miR-22-3p; hsa-miR-100-5p; hsa-miR-30c-5p; hsa-miR-375-3p; hsa-miR-200b-3p; hsa-miR-99a-5p; hsa-miR-23b-3p; hsa-miR-423-3p; hsa-miR-203a-3p; hsa-miR-146a-5p; hsa-miR-30d-5p; hsa-miR-26a-5p; hsa-miR-30e-5p; hsa-miR-148b-3p; hsa-miR-182-5p; hsa-miR-1-3p; hsa-miR-92a-3p; hsa-let-7e-5p; hsa-miR-23a-3p; h…
Pathways (miRWalk)	P00016 Cytoskeletal regulation by Rho GTPase	0	0.000127	0.000526	0.000526	66	hsa-miR-423-5p; hsa-miR-378a-3p; hsa-miR-24-3p; hsa-miR-200c-3p; hsa-miR-99b-5p; hsa-let-7c-5p; hsa-let-7b-5p; hsa-let-7a-5p; hsa-miR-22-3p; hsa-miR-21-5p; hsa-miR-100-5p; hsa-miR-30c-5p; hsa-miR-375-3p; hsa-miR-23b-3p; hsa-miR-222-3p; hsa-miR-146a-5p; hsa-miR-26a-5p; hsa-miR-223-3p; hsa-miR-221-3p; hsa-miR-148b-3p; hsa-miR-182-5p; hsa-miR-1-3p; hsa-miR-1307-3p; hsa-miR-92a-3p; hsa-let-7e-5p; hsa…
Pathways (miRWalk)	hsa04060 Cytokine cytokine receptor interaction	0	0.000126	0.000526	0.000526	82	hsa-miR-148a-3p; hsa-miR-378a-3p; hsa-miR-24-3p; hsa-miR-200c-3p; hsa-let-7i-5p; hsa-let-7c-5p; hsa-let-7b-5p; hsa-let-7a-5p; hsa-miR-22-3p; hsa-let-7f-5p; hsa-miR-205-5p; hsa-miR-708-3p; hsa-miR-21-5p; hsa-miR-100-5p; hsa-miR-30c-5p; hsa-miR-375-3p; hsa-miR-200b-3p; hsa-miR-23b-3p; hsa-miR-203a-3p; hsa-miR-222-3p; hsa-miR-146a-5p; hsa-miR-26a-5p; hsa-miR-223-3p; hsa-miR-141-3p; hsa-miR-129-5p; h…
Pathways (miRWalk)	P00046 Oxidative stress response	0	0.000126	0.000526	0.000526	61	hsa-miR-423-5p; hsa-miR-148a-3p; hsa-miR-378a-3p; hsa-miR-24-3p; hsa-miR-200c-3p; hsa-let-7c-5p; hsa-let-7b-5p; hsa-let-7a-5p; hsa-miR-22-3p; hsa-let-7f-5p; hsa-miR-21-5p; hsa-miR-375-3p; hsa-miR-200b-3p; hsa-miR-222-3p; hsa-miR-146a-5p; hsa-miR-26a-5p; hsa-miR-223-3p; hsa-miR-200a-3p; hsa-miR-143-3p; hsa-miR-141-3p; hsa-miR-182-5p; hsa-miR-27a-3p; hsa-miR-1-3p; hsa-miR-92a-3p; hsa-miR-140-3p; hs…
Pathways (miRWalk)	P00017 DNA replication	0	0.000122	0.000518	0.000518	28	hsa-miR-378a-3p; hsa-miR-24-3p; hsa-miR-361-3p; hsa-let-7b-5p; hsa-miR-22-3p; hsa-miR-21-5p; hsa-miR-100-5p; hsa-miR-423-3p; hsa-miR-222-3p; hsa-miR-221-3p; hsa-miR-1-3p; hsa-miR-92a-3p; hsa-let-7e-5p; hsa-miR-320b; hsa-miR-23a-3p; hsa-miR-30a-5p; hsa-miR-1915-3p; hsa-miR-26b-5p; hsa-miR-27b-3p; hsa-miR-125b-5p; hsa-miR-181a-5p; hsa-miR-7-5p; hsa-miR-320a-3p; hsa-miR-192-5p; hsa-miR-16-5p; hsa-mi…
Pathways (miRWalk)	WP710 DNA damage response only ATM dependent	0	0.00012	0.000512	0.000512	97	hsa-miR-423-5p; hsa-miR-148a-3p; hsa-miR-378a-3p; hsa-miR-24-3p; hsa-miR-200c-3p; hsa-let-7c-5p; hsa-let-7b-5p; hsa-let-7a-5p; hsa-miR-22-3p; hsa-let-7f-5p; hsa-miR-205-5p; hsa-miR-152-3p; hsa-miR-21-5p; hsa-miR-100-5p; hsa-miR-30c-5p; hsa-miR-375-3p; hsa-miR-200b-3p; hsa-miR-23b-3p; hsa-miR-423-3p; hsa-miR-203a-3p; hsa-miR-222-3p; hsa-miR-146a-5p; hsa-miR-30d-5p; hsa-miR-26a-5p; hsa-miR-223-3p; …
Pathways (miRWalk)	hsa04810 Regulation of actin cytoskeleton	0	0.000116	0.000499	0.000499	88	hsa-miR-423-5p; hsa-miR-148a-3p; hsa-miR-378a-3p; hsa-miR-24-3p; hsa-miR-200c-3p; hsa-miR-296-3p; hsa-let-7i-5p; hsa-miR-99b-5p; hsa-let-7c-5p; hsa-let-7b-5p; hsa-let-7a-5p; hsa-miR-22-3p; hsa-miR-21-5p; hsa-miR-100-5p; hsa-miR-30c-5p; hsa-miR-375-3p; hsa-miR-1224-5p; hsa-miR-200b-3p; hsa-miR-99a-5p; hsa-miR-23b-3p; hsa-miR-423-3p; hsa-miR-222-3p; hsa-miR-146a-5p; hsa-miR-26a-5p; hsa-miR-143-3p; …
Pathways (miRWalk)	hsa05410 Hypertrophic cardiomyopathy HCM	0	0.000115	0.000499	0.000499	59	hsa-miR-423-5p; hsa-miR-378a-3p; hsa-miR-24-3p; hsa-miR-296-3p; hsa-miR-99b-5p; hsa-let-7c-5p; hsa-let-7b-5p; hsa-let-7a-5p; hsa-let-7f-5p; hsa-miR-21-5p; hsa-miR-100-5p; hsa-miR-30c-5p; hsa-miR-375-3p; hsa-miR-99a-5p; hsa-miR-203a-3p; hsa-miR-222-3p; hsa-miR-26a-5p; hsa-miR-30e-5p; hsa-miR-141-3p; hsa-miR-221-3p; hsa-miR-148b-3p; hsa-miR-182-5p; hsa-miR-27a-3p; hsa-miR-1-3p; hsa-miR-1307-3p; hsa…
Pathways (miRWalk)	WP138 Androgen receptor signaling pathway	0	0.000113	0.000499	0.000499	97	hsa-miR-423-5p; hsa-miR-378a-3p; hsa-miR-24-3p; hsa-miR-200c-3p; hsa-miR-296-3p; hsa-miR-99b-5p; hsa-let-7c-5p; hsa-let-7b-5p; hsa-let-7a-5p; hsa-miR-22-3p; hsa-let-7f-5p; hsa-miR-149-3p; hsa-miR-205-5p; hsa-miR-151a-3p; hsa-miR-1250-5p; hsa-miR-21-5p; hsa-miR-100-5p; hsa-miR-30c-5p; hsa-miR-375-3p; hsa-miR-200b-3p; hsa-miR-99a-5p; hsa-miR-23b-3p; hsa-miR-423-3p; hsa-miR-203a-3p; hsa-miR-222-3p; …
Pathways (miRWalk)	WP51 Regulation of Actin Cytoskeleton	0	0.000102	0.000452	0.000452	86	hsa-miR-423-5p; hsa-miR-148a-3p; hsa-miR-378a-3p; hsa-miR-24-3p; hsa-miR-200c-3p; hsa-miR-296-3p; hsa-let-7i-5p; hsa-miR-99b-5p; hsa-let-7c-5p; hsa-let-7b-5p; hsa-let-7a-5p; hsa-miR-22-3p; hsa-miR-21-5p; hsa-miR-100-5p; hsa-miR-30c-5p; hsa-miR-375-3p; hsa-miR-1224-5p; hsa-miR-200b-3p; hsa-miR-99a-5p; hsa-miR-23b-3p; hsa-miR-423-3p; hsa-miR-222-3p; hsa-miR-146a-5p; hsa-miR-26a-5p; hsa-miR-143-3p; …
Pathways (miRWalk)	WP673 ErbB signaling pathway	0	0.000102	0.000452	0.000452	72	hsa-miR-423-5p; hsa-miR-148a-3p; hsa-miR-378a-3p; hsa-miR-24-3p; hsa-miR-99b-5p; hsa-let-7c-5p; hsa-let-7b-5p; hsa-let-7a-5p; hsa-miR-22-3p; hsa-let-7f-5p; hsa-miR-205-5p; hsa-miR-152-3p; hsa-miR-21-5p; hsa-miR-100-5p; hsa-miR-30c-5p; hsa-miR-375-3p; hsa-miR-99a-5p; hsa-miR-23b-3p; hsa-miR-423-3p; hsa-miR-203a-3p; hsa-miR-222-3p; hsa-miR-146a-5p; hsa-miR-26a-5p; hsa-miR-363-3p; hsa-miR-143-3p; hs…
Pathways (miRWalk)	WP127 IL 5 signaling pathway	0	9.75e-05	0.000441	0.000441	60	hsa-miR-423-5p; hsa-miR-378a-3p; hsa-miR-24-3p; hsa-miR-200c-3p; hsa-miR-296-3p; hsa-let-7c-5p; hsa-let-7b-5p; hsa-let-7a-5p; hsa-let-7f-5p; hsa-miR-149-3p; hsa-miR-21-5p; hsa-miR-100-5p; hsa-miR-30c-5p; hsa-miR-375-3p; hsa-miR-200b-3p; hsa-miR-99a-5p; hsa-miR-23b-3p; hsa-miR-222-3p; hsa-miR-26a-5p; hsa-miR-200a-3p; hsa-miR-143-3p; hsa-miR-141-3p; hsa-miR-221-3p; hsa-miR-182-5p; hsa-miR-92a-3p; h…
Pathways (miRWalk)	hsa04540 Gap junction	0	9.57e-05	0.000437	0.000437	69	hsa-miR-423-5p; hsa-miR-378a-3p; hsa-miR-24-3p; hsa-miR-200c-3p; hsa-miR-296-3p; hsa-let-7c-5p; hsa-let-7b-5p; hsa-let-7a-5p; hsa-miR-22-3p; hsa-miR-205-5p; hsa-miR-21-5p; hsa-miR-100-5p; hsa-miR-30c-5p; hsa-miR-375-3p; hsa-miR-99a-5p; hsa-miR-23b-3p; hsa-miR-423-3p; hsa-miR-146a-5p; hsa-miR-30d-5p; hsa-miR-26a-5p; hsa-miR-30e-5p; hsa-miR-3934-5p; hsa-miR-143-3p; hsa-miR-221-3p; hsa-miR-148b-3p; …
Pathways (miRWalk)	P00059 p53 pathway	0	9.56e-05	0.000437	0.000437	95	hsa-miR-423-5p; hsa-miR-148a-3p; hsa-miR-378a-3p; hsa-miR-24-3p; hsa-miR-200c-3p; hsa-miR-296-3p; hsa-let-7i-5p; hsa-let-7c-5p; hsa-let-7b-5p; hsa-let-7a-5p; hsa-miR-184; hsa-miR-22-3p; hsa-let-7f-5p; hsa-miR-149-3p; hsa-miR-205-5p; hsa-miR-151a-3p; hsa-miR-21-5p; hsa-miR-100-5p; hsa-miR-30c-5p; hsa-miR-375-3p; hsa-miR-200b-3p; hsa-miR-99a-5p; hsa-miR-23b-3p; hsa-miR-423-3p; hsa-miR-203a-3p; hsa-…
Pathways (miRWalk)	hsa05210 Colorectal cancer	0	9.54e-05	0.000437	0.000437	92	hsa-miR-423-5p; hsa-miR-148a-3p; hsa-miR-378a-3p; hsa-miR-24-3p; hsa-miR-200c-3p; hsa-miR-296-3p; hsa-let-7c-5p; hsa-let-7b-5p; hsa-let-7a-5p; hsa-miR-184; hsa-miR-22-3p; hsa-let-7f-5p; hsa-miR-149-3p; hsa-miR-152-3p; hsa-miR-21-5p; hsa-miR-100-5p; hsa-miR-30c-5p; hsa-miR-375-3p; hsa-miR-200b-3p; hsa-miR-99a-5p; hsa-miR-23b-3p; hsa-miR-423-3p; hsa-miR-203a-3p; hsa-miR-222-3p; hsa-miR-146a-5p; hsa…
Pathways (miRWalk)	P00036 Interleukin signaling pathway	0	9.44e-05	0.000437	0.000437	86	hsa-miR-423-5p; hsa-miR-148a-3p; hsa-miR-378a-3p; hsa-miR-24-3p; hsa-miR-200c-3p; hsa-miR-296-3p; hsa-let-7i-5p; hsa-miR-99b-5p; hsa-let-7c-5p; hsa-let-7b-5p; hsa-let-7a-5p; hsa-miR-184; hsa-let-7f-5p; hsa-miR-149-3p; hsa-miR-152-3p; hsa-miR-151a-3p; hsa-miR-21-5p; hsa-miR-100-5p; hsa-miR-30c-5p; hsa-miR-200b-3p; hsa-miR-99a-5p; hsa-miR-23b-3p; hsa-miR-423-3p; hsa-miR-222-3p; hsa-miR-146a-5p; hsa…
Pathways (miRWalk)	P00049 Parkinson disease	0	9.22e-05	0.000437	0.000437	83	hsa-miR-423-5p; hsa-miR-378a-3p; hsa-miR-24-3p; hsa-miR-200c-3p; hsa-miR-296-3p; hsa-let-7c-5p; hsa-let-7b-5p; hsa-let-7a-5p; hsa-miR-22-3p; hsa-let-7f-5p; hsa-miR-205-5p; hsa-miR-151a-3p; hsa-miR-21-5p; hsa-miR-100-5p; hsa-miR-30c-5p; hsa-miR-375-3p; hsa-miR-200b-3p; hsa-miR-99a-5p; hsa-miR-23b-3p; hsa-miR-423-3p; hsa-miR-222-3p; hsa-miR-146a-5p; hsa-miR-30d-5p; hsa-miR-26a-5p; hsa-miR-30e-5p; h…
Pathways (miRWalk)	WP304 Kit receptor signaling pathway	0	8.94e-05	0.000428	0.000428	77	hsa-miR-148a-3p; hsa-miR-24-3p; hsa-miR-200c-3p; hsa-miR-296-3p; hsa-let-7i-5p; hsa-let-7c-5p; hsa-let-7b-5p; hsa-let-7a-5p; hsa-miR-149-3p; hsa-miR-205-5p; hsa-miR-21-5p; hsa-miR-30c-5p; hsa-miR-375-3p; hsa-miR-200b-3p; hsa-miR-99a-5p; hsa-miR-23b-3p; hsa-miR-423-3p; hsa-miR-203a-3p; hsa-miR-222-3p; hsa-miR-146a-5p; hsa-miR-26a-5p; hsa-miR-200a-3p; hsa-miR-143-3p; hsa-miR-141-3p; hsa-miR-221-3p;…
Pathways (miRWalk)	hsa04010 MAPK signaling pathway	1	8.68e-05	0.00042	0.00042	100	hsa-miR-423-5p; hsa-miR-148a-3p; hsa-miR-378a-3p; hsa-miR-24-3p; hsa-miR-200c-3p; hsa-miR-296-3p; hsa-let-7c-5p; hsa-let-7b-5p; hsa-let-7a-5p; hsa-miR-184; hsa-miR-22-3p; hsa-let-7f-5p; hsa-miR-149-3p; hsa-miR-370-3p; hsa-miR-151a-3p; hsa-miR-21-5p; hsa-miR-100-5p; hsa-miR-30c-5p; hsa-miR-375-3p; hsa-miR-99a-5p; hsa-miR-23b-3p; hsa-miR-423-3p; hsa-miR-203a-3p; hsa-miR-222-3p; hsa-miR-146a-5p; hsa…
Pathways (miRWalk)	WP732 Serotonin Receptor 2 and ELK SRF GATA4 signaling	0	8.16e-05	0.000398	0.000398	20	hsa-let-7b-5p; hsa-miR-22-3p; hsa-miR-21-5p; hsa-miR-30c-5p; hsa-miR-200b-3p; hsa-miR-23b-3p; hsa-miR-423-3p; hsa-miR-1-3p; hsa-miR-92a-3p; hsa-miR-320b; hsa-miR-122-5p; hsa-miR-340-5p; hsa-miR-26b-5p; hsa-miR-125b-5p; hsa-miR-181a-5p; hsa-miR-128-3p; hsa-miR-7-5p; hsa-miR-320a-3p; hsa-miR-101-3p; hsa-miR-483-5p
Pathways (miRWalk)	P00027 Heterotrimeric G protein signaling pathway Gq alpha and Go alpha mediated pathway	0	8.07e-05	0.000398	0.000398	45	hsa-miR-423-5p; hsa-miR-200c-3p; hsa-miR-296-3p; hsa-let-7b-5p; hsa-let-7a-5p; hsa-miR-22-3p; hsa-miR-205-5p; hsa-miR-21-5p; hsa-miR-100-5p; hsa-miR-30c-5p; hsa-miR-375-3p; hsa-miR-23b-3p; hsa-miR-146a-5p; hsa-miR-26a-5p; hsa-miR-221-3p; hsa-miR-148b-3p; hsa-miR-27a-3p; hsa-miR-1-3p; hsa-miR-92a-3p; hsa-let-7e-5p; hsa-miR-23a-3p; hsa-miR-30a-5p; hsa-miR-122-5p; hsa-miR-340-5p; hsa-miR-29c-3p; hsa…
Pathways (miRWalk)	WP1403 AMPK signaling	1	7.7e-05	0.000383	0.000383	77	hsa-miR-423-5p; hsa-miR-378a-3p; hsa-miR-24-3p; hsa-miR-296-3p; hsa-miR-99b-5p; hsa-let-7b-5p; hsa-let-7a-5p; hsa-miR-184; hsa-let-7f-5p; hsa-miR-149-3p; hsa-miR-370-3p; hsa-miR-21-5p; hsa-miR-100-5p; hsa-miR-30c-5p; hsa-miR-375-3p; hsa-miR-99a-5p; hsa-miR-23b-3p; hsa-miR-423-3p; hsa-miR-222-3p; hsa-miR-146a-5p; hsa-miR-30d-5p; hsa-miR-26a-5p; hsa-miR-30e-5p; hsa-miR-223-3p; hsa-miR-363-3p; hsa-m…
Pathways (miRWalk)	hsa05012 Parkinsons disease	0	7.58e-05	0.000381	0.000381	63	hsa-miR-423-5p; hsa-miR-148a-3p; hsa-miR-24-3p; hsa-let-7b-5p; hsa-let-7a-5p; hsa-let-7f-5p; hsa-miR-205-5p; hsa-miR-21-5p; hsa-miR-100-5p; hsa-miR-30c-5p; hsa-miR-375-3p; hsa-miR-99a-5p; hsa-miR-23b-3p; hsa-miR-423-3p; hsa-miR-222-3p; hsa-miR-30d-5p; hsa-miR-26a-5p; hsa-miR-30e-5p; hsa-miR-221-3p; hsa-miR-148b-3p; hsa-miR-182-5p; hsa-miR-1-3p; hsa-miR-92a-3p; hsa-let-7e-5p; hsa-miR-320b; hsa-miR…
Pathways (miRWalk)	MAPK signaling pathway	0	6.96e-05	0.000354	0.000354	96	hsa-miR-423-5p; hsa-miR-148a-3p; hsa-miR-378a-3p; hsa-miR-24-3p; hsa-miR-200c-3p; hsa-miR-296-3p; hsa-let-7c-5p; hsa-let-7b-5p; hsa-let-7a-5p; hsa-miR-184; hsa-miR-22-3p; hsa-let-7f-5p; hsa-miR-149-3p; hsa-miR-370-3p; hsa-miR-151a-3p; hsa-miR-21-5p; hsa-miR-100-5p; hsa-miR-30c-5p; hsa-miR-375-3p; hsa-miR-99a-5p; hsa-miR-23b-3p; hsa-miR-423-3p; hsa-miR-203a-3p; hsa-miR-222-3p; hsa-miR-146a-5p; hsa…
Pathways (miRWalk)	WP382 MAPK signaling pathway	0	6.96e-05	0.000354	0.000354	96	hsa-miR-423-5p; hsa-miR-148a-3p; hsa-miR-378a-3p; hsa-miR-24-3p; hsa-miR-200c-3p; hsa-miR-296-3p; hsa-let-7c-5p; hsa-let-7b-5p; hsa-let-7a-5p; hsa-miR-184; hsa-miR-22-3p; hsa-let-7f-5p; hsa-miR-149-3p; hsa-miR-370-3p; hsa-miR-151a-3p; hsa-miR-21-5p; hsa-miR-100-5p; hsa-miR-30c-5p; hsa-miR-375-3p; hsa-miR-99a-5p; hsa-miR-23b-3p; hsa-miR-423-3p; hsa-miR-203a-3p; hsa-miR-222-3p; hsa-miR-146a-5p; hsa…
Pathways (miRWalk)	WP286 IL 3 Signaling Pathway	1	6.94e-05	0.000354	0.000354	72	hsa-miR-148a-3p; hsa-miR-378a-3p; hsa-miR-24-3p; hsa-miR-200c-3p; hsa-let-7c-5p; hsa-let-7b-5p; hsa-let-7a-5p; hsa-miR-22-3p; hsa-let-7f-5p; hsa-miR-149-3p; hsa-miR-205-5p; hsa-miR-21-5p; hsa-miR-100-5p; hsa-miR-30c-5p; hsa-miR-375-3p; hsa-miR-200b-3p; hsa-miR-23b-3p; hsa-miR-423-3p; hsa-miR-222-3p; hsa-miR-146a-5p; hsa-miR-200a-3p; hsa-miR-143-3p; hsa-miR-141-3p; hsa-miR-221-3p; hsa-miR-182-5p; …
Pathways (miRWalk)	WP314 FAS pathway and Stress induction of HSP regulation	0	6.93e-05	0.000354	0.000354	67	hsa-miR-423-5p; hsa-miR-148a-3p; hsa-miR-24-3p; hsa-miR-200c-3p; hsa-miR-296-3p; hsa-let-7b-5p; hsa-let-7a-5p; hsa-miR-21-5p; hsa-miR-100-5p; hsa-miR-375-3p; hsa-miR-200b-3p; hsa-miR-99a-5p; hsa-miR-23b-3p; hsa-miR-423-3p; hsa-miR-203a-3p; hsa-miR-222-3p; hsa-miR-146a-5p; hsa-miR-30d-5p; hsa-miR-26a-5p; hsa-miR-223-3p; hsa-miR-143-3p; hsa-miR-141-3p; hsa-miR-221-3p; hsa-miR-182-5p; hsa-miR-27a-3p…
Pathways (miRWalk)	hsa04664 Fc epsilon RI signaling pathway	0	6.62e-05	0.000347	0.000347	63	hsa-miR-378a-3p; hsa-miR-24-3p; hsa-miR-296-3p; hsa-let-7i-5p; hsa-let-7c-5p; hsa-let-7b-5p; hsa-let-7a-5p; hsa-miR-184; hsa-let-7f-5p; hsa-miR-149-3p; hsa-miR-205-5p; hsa-miR-21-5p; hsa-miR-100-5p; hsa-miR-30c-5p; hsa-miR-375-3p; hsa-miR-23b-3p; hsa-miR-423-3p; hsa-miR-203a-3p; hsa-miR-222-3p; hsa-miR-200a-3p; hsa-miR-143-3p; hsa-miR-141-3p; hsa-miR-221-3p; hsa-miR-148b-3p; hsa-miR-1-3p; hsa-miR…
Pathways (miRWalk)	P00033 Insulin IGF pathway protein kinase B signaling cascade	1	6.49e-05	0.000344	0.000344	65	hsa-miR-423-5p; hsa-miR-148a-3p; hsa-miR-24-3p; hsa-miR-296-3p; hsa-let-7i-5p; hsa-let-7c-5p; hsa-let-7b-5p; hsa-let-7a-5p; hsa-miR-184; hsa-miR-22-3p; hsa-miR-149-3p; hsa-miR-205-5p; hsa-miR-152-3p; hsa-miR-21-5p; hsa-miR-100-5p; hsa-miR-30c-5p; hsa-miR-99a-5p; hsa-miR-23b-3p; hsa-miR-423-3p; hsa-miR-222-3p; hsa-miR-26a-5p; hsa-miR-223-3p; hsa-miR-143-3p; hsa-miR-141-3p; hsa-miR-221-3p; hsa-miR-…
Pathways (miRWalk)	P00005 Angiogenesis	0	6.19e-05	0.000332	0.000332	94	hsa-miR-423-5p; hsa-miR-148a-3p; hsa-miR-378a-3p; hsa-miR-24-3p; hsa-miR-200c-3p; hsa-miR-296-3p; hsa-let-7i-5p; hsa-let-7c-5p; hsa-let-7b-5p; hsa-let-7a-5p; hsa-miR-22-3p; hsa-miR-149-3p; hsa-miR-205-5p; hsa-miR-21-5p; hsa-miR-100-5p; hsa-miR-30c-5p; hsa-miR-375-3p; hsa-miR-200b-3p; hsa-miR-99a-5p; hsa-miR-23b-3p; hsa-miR-423-3p; hsa-miR-203a-3p; hsa-miR-222-3p; hsa-miR-146a-5p; hsa-miR-26a-5p; …
Pathways (miRWalk)	hsa03040 Spliceosome	0	5.6e-05	0.000304	0.000304	78	hsa-miR-423-5p; hsa-miR-378a-3p; hsa-miR-24-3p; hsa-miR-296-3p; hsa-miR-99b-5p; hsa-let-7c-5p; hsa-let-7b-5p; hsa-let-7a-5p; hsa-miR-22-3p; hsa-let-7f-5p; hsa-miR-205-5p; hsa-miR-21-5p; hsa-miR-100-5p; hsa-miR-30c-5p; hsa-miR-375-3p; hsa-miR-99a-5p; hsa-miR-23b-3p; hsa-miR-423-3p; hsa-miR-222-3p; hsa-miR-146a-5p; hsa-miR-30d-5p; hsa-miR-26a-5p; hsa-miR-363-3p; hsa-miR-221-3p; hsa-miR-148b-3p; hsa…
Pathways (miRWalk)	P00034 Integrin signalling pathway	0	5.44e-05	0.000299	0.000298	92	hsa-miR-423-5p; hsa-miR-148a-3p; hsa-miR-378a-3p; hsa-miR-24-3p; hsa-miR-200c-3p; hsa-miR-296-3p; hsa-let-7i-5p; hsa-miR-99b-5p; hsa-let-7c-5p; hsa-let-7b-5p; hsa-let-7a-5p; hsa-miR-22-3p; hsa-miR-205-5p; hsa-miR-21-5p; hsa-miR-100-5p; hsa-miR-30c-5p; hsa-miR-375-3p; hsa-miR-200b-3p; hsa-miR-99a-5p; hsa-miR-23b-3p; hsa-miR-423-3p; hsa-miR-222-3p; hsa-miR-146a-5p; hsa-miR-26a-5p; hsa-miR-223-3p; h…
Pathways (miRWalk)	WP176 Folate Metabolism	1	5.38e-05	0.000298	0.000298	54	hsa-miR-423-5p; hsa-miR-378a-3p; hsa-miR-24-3p; hsa-miR-99b-5p; hsa-let-7b-5p; hsa-let-7a-5p; hsa-miR-21-5p; hsa-miR-30c-5p; hsa-miR-375-3p; hsa-miR-99a-5p; hsa-miR-423-3p; hsa-miR-203a-3p; hsa-miR-222-3p; hsa-miR-146a-5p; hsa-miR-30d-5p; hsa-miR-26a-5p; hsa-miR-30e-5p; hsa-miR-223-3p; hsa-miR-143-3p; hsa-miR-221-3p; hsa-miR-148b-3p; hsa-miR-27a-3p; hsa-miR-1-3p; hsa-miR-92a-3p; hsa-miR-30b-5p; h…
Pathways (miRWalk)	P00042 Muscarinic acetylcholine receptor 1 and 3 signaling pathway	0	4.84e-05	0.000272	0.000272	33	hsa-miR-423-5p; hsa-miR-148a-3p; hsa-miR-296-3p; hsa-let-7b-5p; hsa-miR-205-5p; hsa-miR-21-5p; hsa-miR-100-5p; hsa-miR-375-3p; hsa-miR-23b-3p; hsa-miR-148b-3p; hsa-miR-27a-3p; hsa-miR-1-3p; hsa-miR-92a-3p; hsa-let-7e-5p; hsa-miR-30b-5p; hsa-miR-23a-3p; hsa-miR-30a-5p; hsa-miR-340-5p; hsa-miR-29c-3p; hsa-miR-26b-5p; hsa-miR-27b-3p; hsa-miR-125b-5p; hsa-miR-744-5p; hsa-miR-128-3p; hsa-miR-7-5p; hsa…
Pathways (miRWalk)	WP183 Proteasome Degradation	0	4.82e-05	0.000272	0.000272	63	hsa-miR-423-5p; hsa-miR-148a-3p; hsa-miR-378a-3p; hsa-miR-24-3p; hsa-miR-296-3p; hsa-miR-99b-5p; hsa-let-7c-5p; hsa-let-7b-5p; hsa-let-7a-5p; hsa-miR-152-3p; hsa-miR-100-5p; hsa-miR-30c-5p; hsa-miR-375-3p; hsa-miR-99a-5p; hsa-miR-185-3p; hsa-miR-23b-3p; hsa-miR-423-3p; hsa-miR-222-3p; hsa-miR-30d-5p; hsa-miR-26a-5p; hsa-miR-30e-5p; hsa-miR-200a-3p; hsa-miR-221-3p; hsa-miR-148b-3p; hsa-miR-182-5p;…
Pathways (miRWalk)	hsa00380 Tryptophan metabolism	0	4.55e-05	0.000261	0.000261	32	hsa-miR-296-3p; hsa-miR-99b-5p; hsa-let-7b-5p; hsa-let-7a-5p; hsa-miR-22-3p; hsa-let-7f-5p; hsa-miR-152-3p; hsa-miR-151a-3p; hsa-miR-21-5p; hsa-miR-100-5p; hsa-miR-23b-3p; hsa-miR-221-3p; hsa-miR-27a-3p; hsa-miR-1-3p; hsa-miR-92a-3p; hsa-miR-30b-5p; hsa-miR-30a-5p; hsa-miR-340-5p; hsa-miR-26b-5p; hsa-miR-27b-3p; hsa-miR-125b-5p; hsa-miR-128-3p; hsa-miR-7-5p; hsa-miR-92b-3p; hsa-miR-320a-3p; hsa-m…
Pathways (miRWalk)	hsa04912 GnRH signaling pathway	0	4.48e-05	0.000261	0.000261	66	hsa-miR-423-5p; hsa-miR-148a-3p; hsa-miR-378a-3p; hsa-miR-24-3p; hsa-miR-296-3p; hsa-let-7c-5p; hsa-let-7b-5p; hsa-let-7a-5p; hsa-miR-22-3p; hsa-miR-205-5p; hsa-miR-21-5p; hsa-miR-100-5p; hsa-miR-30c-5p; hsa-miR-375-3p; hsa-miR-99a-5p; hsa-miR-23b-3p; hsa-miR-423-3p; hsa-miR-146a-5p; hsa-miR-26a-5p; hsa-miR-200a-3p; hsa-miR-143-3p; hsa-miR-141-3p; hsa-miR-148b-3p; hsa-miR-182-5p; hsa-miR-27a-3p; …
Pathways (miRWalk)	hsa00562 Inositol phosphate metabolism	0	4.24e-05	0.000249	0.000249	51	hsa-miR-423-5p; hsa-miR-378a-3p; hsa-let-7i-5p; hsa-miR-99b-5p; hsa-let-7b-5p; hsa-miR-320e; hsa-miR-184; hsa-miR-22-3p; hsa-miR-205-5p; hsa-miR-21-5p; hsa-miR-100-5p; hsa-miR-30c-5p; hsa-miR-23b-3p; hsa-miR-222-3p; hsa-miR-26a-5p; hsa-miR-141-3p; hsa-miR-221-3p; hsa-miR-148b-3p; hsa-miR-182-5p; hsa-miR-27a-3p; hsa-miR-1-3p; hsa-miR-92a-3p; hsa-miR-320b; hsa-miR-30b-5p; hsa-miR-23a-3p; hsa-miR-30…
Pathways (miRWalk)	hsa05211 Renal cell carcinoma	0	4.18e-05	0.000248	0.000248	81	hsa-miR-423-5p; hsa-miR-378a-3p; hsa-miR-24-3p; hsa-miR-200c-3p; hsa-miR-296-3p; hsa-let-7i-5p; hsa-let-7c-5p; hsa-let-7b-5p; hsa-let-7a-5p; hsa-miR-184; hsa-miR-149-3p; hsa-miR-205-5p; hsa-miR-152-3p; hsa-miR-21-5p; hsa-miR-100-5p; hsa-miR-30c-5p; hsa-miR-375-3p; hsa-miR-200b-3p; hsa-miR-99a-5p; hsa-miR-23b-3p; hsa-miR-423-3p; hsa-miR-222-3p; hsa-miR-143-3p; hsa-miR-141-3p; hsa-miR-221-3p; hsa-m…
Pathways (miRWalk)	hsa04310 Wnt signaling pathway	0	4.08e-05	0.000246	0.000246	88	hsa-miR-423-5p; hsa-miR-148a-3p; hsa-miR-378a-3p; hsa-miR-24-3p; hsa-miR-200c-3p; hsa-miR-361-3p; hsa-let-7c-5p; hsa-let-7b-5p; hsa-let-7a-5p; hsa-miR-184; hsa-miR-22-3p; hsa-let-7f-5p; hsa-miR-21-5p; hsa-miR-100-5p; hsa-miR-30c-5p; hsa-miR-375-3p; hsa-miR-200b-3p; hsa-miR-23b-3p; hsa-miR-423-3p; hsa-miR-222-3p; hsa-miR-146a-5p; hsa-miR-30d-5p; hsa-miR-26a-5p; hsa-miR-200a-3p; hsa-miR-141-3p; hsa…
Pathways (miRWalk)	P00052 TGF beta signaling pathway	0	3.76e-05	0.00023	0.00023	73	hsa-miR-423-5p; hsa-miR-148a-3p; hsa-miR-24-3p; hsa-miR-200c-3p; hsa-let-7c-5p; hsa-let-7b-5p; hsa-let-7a-5p; hsa-miR-22-3p; hsa-miR-21-5p; hsa-miR-100-5p; hsa-miR-30c-5p; hsa-miR-375-3p; hsa-miR-200b-3p; hsa-miR-99a-5p; hsa-miR-23b-3p; hsa-miR-423-3p; hsa-miR-222-3p; hsa-miR-146a-5p; hsa-miR-30d-5p; hsa-miR-26a-5p; hsa-miR-200a-3p; hsa-miR-143-3p; hsa-miR-141-3p; hsa-miR-129-5p; hsa-miR-221-3p; …
Pathways (miRWalk)	Type II diabetes mellitus	0	3.69e-05	0.000228	0.000228	62	hsa-miR-423-5p; hsa-miR-148a-3p; hsa-miR-200c-3p; hsa-miR-296-3p; hsa-let-7i-5p; hsa-miR-99b-5p; hsa-let-7b-5p; hsa-let-7a-5p; hsa-miR-205-5p; hsa-miR-152-3p; hsa-miR-151a-3p; hsa-miR-21-5p; hsa-miR-100-5p; hsa-miR-30c-5p; hsa-miR-375-3p; hsa-miR-99a-5p; hsa-miR-23b-3p; hsa-miR-423-3p; hsa-miR-203a-3p; hsa-miR-222-3p; hsa-miR-223-3p; hsa-miR-143-3p; hsa-miR-141-3p; hsa-miR-221-3p; hsa-miR-148b-3p…
Pathways (miRWalk)	hsa04930 Type II diabetes mellitus	0	3.69e-05	0.000228	0.000228	62	hsa-miR-423-5p; hsa-miR-148a-3p; hsa-miR-200c-3p; hsa-miR-296-3p; hsa-let-7i-5p; hsa-miR-99b-5p; hsa-let-7b-5p; hsa-let-7a-5p; hsa-miR-205-5p; hsa-miR-152-3p; hsa-miR-151a-3p; hsa-miR-21-5p; hsa-miR-100-5p; hsa-miR-30c-5p; hsa-miR-375-3p; hsa-miR-99a-5p; hsa-miR-23b-3p; hsa-miR-423-3p; hsa-miR-203a-3p; hsa-miR-222-3p; hsa-miR-223-3p; hsa-miR-143-3p; hsa-miR-141-3p; hsa-miR-221-3p; hsa-miR-148b-3p…
Pathways (miRWalk)	WP437 EGF EGFR Signaling Pathway	1	3.48e-05	0.000218	0.000218	93	hsa-miR-423-5p; hsa-miR-148a-3p; hsa-miR-378a-3p; hsa-miR-24-3p; hsa-miR-200c-3p; hsa-miR-296-3p; hsa-miR-99b-5p; hsa-let-7c-5p; hsa-let-7b-5p; hsa-let-7a-5p; hsa-miR-184; hsa-miR-22-3p; hsa-let-7f-5p; hsa-miR-149-3p; hsa-miR-205-5p; hsa-miR-21-5p; hsa-miR-100-5p; hsa-miR-30c-5p; hsa-miR-375-3p; hsa-miR-200b-3p; hsa-miR-99a-5p; hsa-miR-23b-3p; hsa-miR-423-3p; hsa-miR-203a-3p; hsa-miR-222-3p; hsa-…
Pathways (miRWalk)	hsa04622 RIG I like receptor signaling pathway	0	3.46e-05	0.000218	0.000218	52	hsa-miR-24-3p; hsa-miR-200c-3p; hsa-let-7b-5p; hsa-let-7a-5p; hsa-miR-151a-3p; hsa-miR-21-5p; hsa-miR-375-3p; hsa-miR-99a-5p; hsa-miR-23b-3p; hsa-miR-423-3p; hsa-miR-203a-3p; hsa-miR-146a-5p; hsa-miR-26a-5p; hsa-miR-30e-5p; hsa-miR-223-3p; hsa-miR-200a-3p; hsa-miR-141-3p; hsa-miR-221-3p; hsa-miR-182-5p; hsa-miR-27a-3p; hsa-miR-1-3p; hsa-miR-30e-3p; hsa-miR-92a-3p; hsa-let-7e-5p; hsa-miR-140-3p; h…
Pathways (miRWalk)	P04393 Ras Pathway	0	3.42e-05	0.000218	0.000218	71	hsa-miR-423-5p; hsa-miR-148a-3p; hsa-miR-378a-3p; hsa-miR-24-3p; hsa-miR-200c-3p; hsa-let-7c-5p; hsa-let-7b-5p; hsa-let-7a-5p; hsa-miR-149-3p; hsa-miR-21-5p; hsa-miR-100-5p; hsa-miR-30c-5p; hsa-miR-375-3p; hsa-miR-200b-3p; hsa-miR-23b-3p; hsa-miR-423-3p; hsa-miR-222-3p; hsa-miR-146a-5p; hsa-miR-30d-5p; hsa-miR-26a-5p; hsa-miR-223-3p; hsa-miR-200a-3p; hsa-miR-143-3p; hsa-miR-141-3p; hsa-miR-221-3p…
Pathways (miRWalk)	hsa05220 Chronic myeloid leukemia	0	3.25e-05	0.000212	0.000212	100	hsa-miR-423-5p; hsa-miR-148a-3p; hsa-miR-378a-3p; hsa-miR-24-3p; hsa-miR-200c-3p; hsa-miR-296-3p; hsa-let-7c-5p; hsa-let-7b-5p; hsa-let-7a-5p; hsa-miR-184; hsa-miR-22-3p; hsa-let-7f-5p; hsa-miR-149-3p; hsa-miR-205-5p; hsa-miR-151a-3p; hsa-miR-21-5p; hsa-miR-100-5p; hsa-miR-30c-5p; hsa-miR-375-3p; hsa-miR-200b-3p; hsa-miR-99a-5p; hsa-miR-23b-3p; hsa-miR-423-3p; hsa-miR-203a-3p; hsa-miR-222-3p; hsa…
Pathways (miRWalk)	WP26 Signal Transduction of S1P	0	3.25e-05	0.000212	0.000212	38	hsa-miR-423-5p; hsa-miR-296-3p; hsa-let-7b-5p; hsa-miR-184; hsa-miR-149-3p; hsa-miR-21-5p; hsa-miR-100-5p; hsa-miR-30c-5p; hsa-miR-99a-5p; hsa-miR-423-3p; hsa-miR-30d-5p; hsa-miR-30e-5p; hsa-miR-143-3p; hsa-miR-221-3p; hsa-miR-148b-3p; hsa-miR-1-3p; hsa-miR-92a-3p; hsa-let-7e-5p; hsa-miR-320b; hsa-miR-30a-5p; hsa-miR-122-5p; hsa-miR-29c-3p; hsa-miR-26b-5p; hsa-miR-451a; hsa-miR-125b-5p; hsa-miR-1…
Pathways (miRWalk)	WP1591 Heart Development	0	3.2e-05	0.000212	0.000212	64	hsa-miR-378a-3p; hsa-miR-24-3p; hsa-miR-200c-3p; hsa-miR-361-3p; hsa-let-7c-5p; hsa-let-7b-5p; hsa-miR-184; hsa-miR-22-3p; hsa-miR-205-5p; hsa-miR-21-5p; hsa-miR-100-5p; hsa-miR-30c-5p; hsa-miR-375-3p; hsa-miR-200b-3p; hsa-miR-23b-3p; hsa-miR-146a-5p; hsa-miR-30d-5p; hsa-miR-26a-5p; hsa-miR-223-3p; hsa-miR-200a-3p; hsa-miR-129-5p; hsa-miR-221-3p; hsa-miR-148b-3p; hsa-miR-182-5p; hsa-miR-1-3p; hsa…
Pathways (miRWalk)	hsa05221 Acute myeloid leukemia	0	3.16e-05	0.000212	0.000212	76	hsa-miR-423-5p; hsa-miR-378a-3p; hsa-miR-24-3p; hsa-miR-200c-3p; hsa-miR-296-3p; hsa-miR-99b-5p; hsa-let-7c-5p; hsa-let-7b-5p; hsa-let-7a-5p; hsa-miR-184; hsa-let-7f-5p; hsa-miR-149-3p; hsa-miR-151a-3p; hsa-miR-21-5p; hsa-miR-100-5p; hsa-miR-30c-5p; hsa-miR-200b-3p; hsa-miR-99a-5p; hsa-miR-23b-3p; hsa-miR-423-3p; hsa-miR-222-3p; hsa-miR-146a-5p; hsa-miR-26a-5p; hsa-miR-30e-5p; hsa-miR-223-3p; hsa…
Pathways (miRWalk)	P00031 Inflammation mediated by chemokine and cytokine signaling pathway	1	2.97e-05	0.000204	0.000204	92	hsa-miR-423-5p; hsa-miR-148a-3p; hsa-miR-378a-3p; hsa-miR-24-3p; hsa-miR-200c-3p; hsa-miR-361-3p; hsa-miR-99b-5p; hsa-let-7c-5p; hsa-let-7b-5p; hsa-let-7a-5p; hsa-miR-184; hsa-miR-22-3p; hsa-miR-149-3p; hsa-miR-205-5p; hsa-miR-151a-3p; hsa-miR-21-5p; hsa-miR-100-5p; hsa-miR-30c-5p; hsa-miR-375-3p; hsa-miR-200b-3p; hsa-miR-23b-3p; hsa-miR-423-3p; hsa-miR-203a-3p; hsa-miR-222-3p; hsa-miR-146a-5p; h…
Pathways (miRWalk)	WP706 SIDS Susceptibility Pathways	0	2.97e-05	0.000204	0.000204	54	hsa-miR-423-5p; hsa-miR-24-3p; hsa-miR-200c-3p; hsa-miR-296-3p; hsa-miR-99b-5p; hsa-let-7c-5p; hsa-let-7b-5p; hsa-let-7a-5p; hsa-miR-22-3p; hsa-let-7f-5p; hsa-miR-21-5p; hsa-miR-100-5p; hsa-miR-30c-5p; hsa-miR-375-3p; hsa-miR-200b-3p; hsa-miR-23b-3p; hsa-miR-203a-3p; hsa-miR-222-3p; hsa-miR-146a-5p; hsa-miR-26a-5p; hsa-miR-221-3p; hsa-miR-182-5p; hsa-miR-27a-3p; hsa-miR-1-3p; hsa-miR-1307-3p; hsa…
Pathways (miRWalk)	WP615 Senescence and Autophagy	0	2.93e-05	0.000204	0.000204	97	hsa-miR-423-5p; hsa-miR-148a-3p; hsa-miR-378a-3p; hsa-miR-24-3p; hsa-miR-200c-3p; hsa-miR-296-3p; hsa-miR-99b-5p; hsa-let-7b-5p; hsa-let-7a-5p; hsa-miR-22-3p; hsa-let-7f-5p; hsa-miR-149-3p; hsa-miR-205-5p; hsa-miR-152-3p; hsa-miR-21-5p; hsa-miR-100-5p; hsa-miR-30c-5p; hsa-miR-375-3p; hsa-miR-200b-3p; hsa-miR-99a-5p; hsa-miR-23b-3p; hsa-miR-423-3p; hsa-miR-203a-3p; hsa-miR-222-3p; hsa-miR-146a-5p;…
Pathways (KEGG)	PPAR signaling pathway	1	2.8e-05	0.0047588	0.0047588	249	hsa-miR-1290; hsa-miR-423-5p; hsa-miR-148a-5p; hsa-miR-148a-3p; hsa-miR-378a-3p; hsa-miR-6731-5p; hsa-miR-7113-5p; hsa-miR-24-3p; hsa-miR-200c-3p; hsa-miR-296-3p; hsa-miR-6089; hsa-let-7b-5p; hsa-miR-320e; hsa-miR-22-3p; hsa-miR-595; hsa-miR-6745; hsa-miR-6816-5p; hsa-miR-149-3p; hsa-miR-6730-5p; hsa-miR-205-5p; hsa-miR-1827; hsa-miR-370-3p; hsa-miR-6756-5p; hsa-miR-152-3p; hsa-miR-4492; hsa-miR-…
Pathways (miRWalk)	WP2035 FSH signaling pathway	0	2.79e-05	0.0002	0.0002	55	hsa-miR-24-3p; hsa-miR-296-3p; hsa-miR-99b-5p; hsa-let-7b-5p; hsa-miR-22-3p; hsa-let-7f-5p; hsa-miR-149-3p; hsa-miR-205-5p; hsa-miR-21-5p; hsa-miR-100-5p; hsa-miR-375-3p; hsa-miR-200b-3p; hsa-miR-99a-5p; hsa-miR-23b-3p; hsa-miR-423-3p; hsa-miR-203a-3p; hsa-miR-223-3p; hsa-miR-200a-3p; hsa-miR-143-3p; hsa-miR-141-3p; hsa-miR-182-5p; hsa-miR-27a-3p; hsa-miR-1-3p; hsa-miR-92a-3p; hsa-let-7e-5p; hsa-…
Pathways (miRWalk)	P00047 PDGF signaling pathway	0	2.72e-05	0.000198	0.000198	82	hsa-miR-423-5p; hsa-miR-148a-3p; hsa-miR-378a-3p; hsa-miR-24-3p; hsa-miR-200c-3p; hsa-miR-296-3p; hsa-let-7c-5p; hsa-let-7b-5p; hsa-let-7a-5p; hsa-miR-184; hsa-miR-22-3p; hsa-let-7f-5p; hsa-miR-21-5p; hsa-miR-100-5p; hsa-miR-30c-5p; hsa-miR-375-3p; hsa-miR-200b-3p; hsa-miR-99a-5p; hsa-miR-23b-3p; hsa-miR-423-3p; hsa-miR-222-3p; hsa-miR-146a-5p; hsa-miR-26a-5p; hsa-miR-223-3p; hsa-miR-200a-3p; hsa…
Pathways (miRWalk)	hsa04650 Natural killer cell mediated cytotoxicity	0	2.65e-05	0.000196	0.000196	74	hsa-miR-423-5p; hsa-miR-148a-3p; hsa-miR-378a-3p; hsa-miR-24-3p; hsa-miR-200c-3p; hsa-miR-296-3p; hsa-miR-361-3p; hsa-let-7c-5p; hsa-let-7b-5p; hsa-let-7a-5p; hsa-miR-184; hsa-miR-152-3p; hsa-miR-21-5p; hsa-miR-100-5p; hsa-miR-30c-5p; hsa-miR-375-3p; hsa-miR-200b-3p; hsa-miR-23b-3p; hsa-miR-423-3p; hsa-miR-203a-3p; hsa-miR-222-3p; hsa-miR-146a-5p; hsa-miR-30d-5p; hsa-miR-26a-5p; hsa-miR-200a-3p; …
Pathways (miRWalk)	hsa04062 Chemokine signaling pathway	1	2.51e-05	0.000188	0.000188	91	hsa-miR-423-5p; hsa-miR-148a-3p; hsa-miR-378a-3p; hsa-miR-24-3p; hsa-miR-200c-3p; hsa-miR-296-3p; hsa-let-7c-5p; hsa-let-7b-5p; hsa-let-7a-5p; hsa-miR-184; hsa-miR-22-3p; hsa-miR-149-3p; hsa-miR-151a-3p; hsa-miR-21-5p; hsa-miR-100-5p; hsa-miR-30c-5p; hsa-miR-375-3p; hsa-miR-200b-3p; hsa-miR-99a-5p; hsa-miR-23b-3p; hsa-miR-423-3p; hsa-miR-222-3p; hsa-miR-146a-5p; hsa-miR-30d-5p; hsa-miR-26a-5p; hs…
Pathways (miRWalk)	hsa04621 NOD like receptor signaling pathway	0	2.39e-05	0.000182	0.000182	67	hsa-miR-148a-3p; hsa-miR-378a-3p; hsa-miR-24-3p; hsa-miR-200c-3p; hsa-miR-296-3p; hsa-let-7b-5p; hsa-let-7a-5p; hsa-let-7f-5p; hsa-miR-151a-3p; hsa-miR-21-5p; hsa-miR-100-5p; hsa-miR-30c-5p; hsa-miR-375-3p; hsa-miR-200b-3p; hsa-miR-23b-3p; hsa-miR-423-3p; hsa-miR-203a-3p; hsa-miR-222-3p; hsa-miR-146a-5p; hsa-miR-30d-5p; hsa-miR-26a-5p; hsa-miR-30e-5p; hsa-miR-223-3p; hsa-miR-200a-3p; hsa-miR-141-…
Pathways (miRWalk)	hsa05322 Systemic lupus erythematosus	0	2.39e-05	0.000182	0.000182	67	hsa-miR-423-5p; hsa-miR-378a-3p; hsa-miR-24-3p; hsa-miR-296-3p; hsa-miR-361-3p; hsa-miR-99b-5p; hsa-let-7c-5p; hsa-let-7b-5p; hsa-let-7a-5p; hsa-miR-22-3p; hsa-miR-100-5p; hsa-miR-23b-3p; hsa-miR-423-3p; hsa-miR-203a-3p; hsa-miR-222-3p; hsa-miR-146a-5p; hsa-miR-26a-5p; hsa-miR-363-3p; hsa-miR-129-5p; hsa-miR-221-3p; hsa-miR-148b-3p; hsa-miR-182-5p; hsa-miR-1-3p; hsa-miR-92a-3p; hsa-let-7e-5p; hsa…
Pathways (miRWalk)	WP391 Mitochondrial Gene Expression	0	2.37e-05	0.000182	0.000182	36	hsa-miR-423-5p; hsa-miR-296-3p; hsa-miR-99b-5p; hsa-let-7b-5p; hsa-let-7a-5p; hsa-miR-22-3p; hsa-let-7f-5p; hsa-miR-21-5p; hsa-miR-200b-3p; hsa-miR-23b-3p; hsa-miR-423-3p; hsa-miR-203a-3p; hsa-miR-222-3p; hsa-miR-26a-5p; hsa-miR-30e-5p; hsa-miR-182-5p; hsa-miR-27a-3p; hsa-miR-1-3p; hsa-miR-92a-3p; hsa-miR-30b-5p; hsa-miR-23a-3p; hsa-miR-30a-5p; hsa-miR-122-5p; hsa-miR-26b-5p; hsa-miR-125b-5p; hsa…
Pathways (miRWalk)	hsa04510 Focal adhesion	0	2.34e-05	0.000182	0.000182	103	hsa-miR-423-5p; hsa-miR-148a-3p; hsa-miR-378a-3p; hsa-miR-24-3p; hsa-miR-200c-3p; hsa-miR-296-3p; hsa-miR-99b-5p; hsa-let-7c-5p; hsa-let-7b-5p; hsa-let-7a-5p; hsa-miR-184; hsa-miR-22-3p; hsa-let-7f-5p; hsa-miR-149-3p; hsa-miR-205-5p; hsa-miR-152-3p; hsa-miR-21-5p; hsa-miR-100-5p; hsa-miR-30c-5p; hsa-miR-375-3p; hsa-miR-200b-3p; hsa-miR-99a-5p; hsa-miR-23b-3p; hsa-miR-423-3p; hsa-miR-222-3p; hsa-m…
Pathways (miRWalk)	hsa04916 Melanogenesis	0	2.27e-05	0.000182	0.000182	65	hsa-miR-423-5p; hsa-miR-378a-3p; hsa-miR-24-3p; hsa-miR-200c-3p; hsa-let-7c-5p; hsa-let-7b-5p; hsa-let-7a-5p; hsa-miR-22-3p; hsa-miR-21-5p; hsa-miR-100-5p; hsa-miR-30c-5p; hsa-miR-375-3p; hsa-miR-200b-3p; hsa-miR-99a-5p; hsa-miR-23b-3p; hsa-miR-423-3p; hsa-miR-203a-3p; hsa-miR-222-3p; hsa-miR-30d-5p; hsa-miR-26a-5p; hsa-miR-30e-5p; hsa-miR-200a-3p; hsa-miR-143-3p; hsa-miR-141-3p; hsa-miR-221-3p; …
Pathways (miRWalk)	hsa05016 Huntingtons disease	0	1.95e-05	0.000162	0.000162	80	hsa-miR-423-5p; hsa-miR-148a-3p; hsa-miR-378a-3p; hsa-miR-24-3p; hsa-miR-200c-3p; hsa-miR-99b-5p; hsa-let-7b-5p; hsa-let-7a-5p; hsa-miR-22-3p; hsa-let-7f-5p; hsa-miR-21-5p; hsa-miR-100-5p; hsa-miR-30c-5p; hsa-miR-375-3p; hsa-miR-200b-3p; hsa-miR-99a-5p; hsa-miR-23b-3p; hsa-miR-423-3p; hsa-miR-203a-3p; hsa-miR-222-3p; hsa-miR-146a-5p; hsa-miR-30d-5p; hsa-miR-26a-5p; hsa-miR-30e-5p; hsa-miR-221-3p;…
Pathways (miRWalk)	hsa04660 T cell receptor signaling pathway	0	1.94e-05	0.000162	0.000162	77	hsa-miR-423-5p; hsa-miR-378a-3p; hsa-miR-24-3p; hsa-miR-200c-3p; hsa-miR-296-3p; hsa-miR-361-3p; hsa-let-7c-5p; hsa-let-7b-5p; hsa-let-7a-5p; hsa-miR-184; hsa-miR-149-3p; hsa-miR-370-3p; hsa-miR-151a-3p; hsa-miR-21-5p; hsa-miR-100-5p; hsa-miR-30c-5p; hsa-miR-375-3p; hsa-miR-23b-3p; hsa-miR-423-3p; hsa-miR-203a-3p; hsa-miR-222-3p; hsa-miR-146a-5p; hsa-miR-26a-5p; hsa-miR-30e-5p; hsa-miR-223-3p; hs…
Pathways (miRWalk)	hsa04662 B cell receptor signaling pathway	0	1.93e-05	0.000162	0.000162	63	hsa-miR-423-5p; hsa-miR-378a-3p; hsa-miR-24-3p; hsa-miR-200c-3p; hsa-miR-296-3p; hsa-miR-361-3p; hsa-let-7c-5p; hsa-let-7b-5p; hsa-let-7a-5p; hsa-miR-184; hsa-miR-149-3p; hsa-miR-151a-3p; hsa-miR-21-5p; hsa-miR-100-5p; hsa-miR-30c-5p; hsa-miR-375-3p; hsa-miR-23b-3p; hsa-miR-423-3p; hsa-miR-222-3p; hsa-miR-146a-5p; hsa-miR-26a-5p; hsa-miR-30e-5p; hsa-miR-223-3p; hsa-miR-143-3p; hsa-miR-221-3p; hsa…
Pathways (miRWalk)	P00006 Apoptosis signaling pathway	0	1.91e-05	0.000162	0.000162	91	hsa-miR-423-5p; hsa-miR-148a-3p; hsa-miR-378a-3p; hsa-miR-24-3p; hsa-miR-200c-3p; hsa-miR-296-3p; hsa-let-7c-5p; hsa-let-7b-5p; hsa-let-7a-5p; hsa-miR-184; hsa-miR-22-3p; hsa-miR-149-3p; hsa-miR-205-5p; hsa-miR-151a-3p; hsa-miR-21-5p; hsa-miR-30c-5p; hsa-miR-375-3p; hsa-miR-200b-3p; hsa-miR-23b-3p; hsa-miR-423-3p; hsa-miR-203a-3p; hsa-miR-222-3p; hsa-miR-146a-5p; hsa-miR-30d-5p; hsa-miR-26a-5p; h…
Pathways (miRWalk)	hsa05218 Melanoma	0	1.89e-05	0.000162	0.000162	89	hsa-miR-423-5p; hsa-miR-24-3p; hsa-miR-296-3p; hsa-let-7c-5p; hsa-let-7b-5p; hsa-let-7a-5p; hsa-miR-184; hsa-miR-22-3p; hsa-let-7f-5p; hsa-miR-149-3p; hsa-miR-205-5p; hsa-miR-152-3p; hsa-miR-21-5p; hsa-miR-100-5p; hsa-miR-30c-5p; hsa-miR-375-3p; hsa-miR-200b-3p; hsa-miR-99a-5p; hsa-miR-23b-3p; hsa-miR-423-3p; hsa-miR-203a-3p; hsa-miR-222-3p; hsa-miR-146a-5p; hsa-miR-30d-5p; hsa-miR-26a-5p; hsa-mi…
Pathways (miRWalk)	WP45 G1 to S cell cycle control	0	1.84e-05	0.000162	0.000162	99	hsa-miR-423-5p; hsa-miR-148a-3p; hsa-miR-378a-3p; hsa-miR-24-3p; hsa-miR-200c-3p; hsa-miR-296-3p; hsa-let-7i-5p; hsa-miR-99b-5p; hsa-let-7c-5p; hsa-let-7b-5p; hsa-let-7a-5p; hsa-miR-22-3p; hsa-let-7f-5p; hsa-miR-149-3p; hsa-miR-205-5p; hsa-miR-151a-3p; hsa-miR-21-5p; hsa-miR-100-5p; hsa-miR-30c-5p; hsa-miR-375-3p; hsa-miR-200b-3p; hsa-miR-99a-5p; hsa-miR-23b-3p; hsa-miR-423-3p; hsa-miR-203a-3p; h…
Pathways (miRWalk)	WP195 IL 1 signaling pathway	0	1.79e-05	0.000162	0.000162	70	hsa-miR-423-5p; hsa-miR-24-3p; hsa-miR-200c-3p; hsa-miR-296-3p; hsa-let-7b-5p; hsa-let-7a-5p; hsa-let-7f-5p; hsa-miR-149-3p; hsa-miR-151a-3p; hsa-miR-21-5p; hsa-miR-30c-5p; hsa-miR-375-3p; hsa-miR-23b-3p; hsa-miR-423-3p; hsa-miR-203a-3p; hsa-miR-222-3p; hsa-miR-146a-5p; hsa-miR-30d-5p; hsa-miR-26a-5p; hsa-miR-30e-5p; hsa-miR-223-3p; hsa-miR-200a-3p; hsa-miR-143-3p; hsa-miR-141-3p; hsa-miR-221-3p;…
Pathways (miRWalk)	hsa00640 Propanoate metabolism	0	1.74e-05	0.000162	0.000162	37	hsa-miR-378a-3p; hsa-miR-24-3p; hsa-miR-99b-5p; hsa-let-7c-5p; hsa-let-7b-5p; hsa-miR-320e; hsa-let-7a-5p; hsa-let-7f-5p; hsa-miR-152-3p; hsa-miR-21-5p; hsa-miR-100-5p; hsa-miR-375-3p; hsa-miR-23b-3p; hsa-miR-423-3p; hsa-miR-222-3p; hsa-miR-221-3p; hsa-miR-148b-3p; hsa-miR-27a-3p; hsa-miR-1-3p; hsa-miR-92a-3p; hsa-miR-23a-3p; hsa-miR-30a-5p; hsa-miR-122-5p; hsa-miR-26b-5p; hsa-miR-125b-5p; hsa-mi…
Pathways (miRWalk)	WP35 G Protein Signaling Pathways	1	1.72e-05	0.000162	0.000162	61	hsa-miR-423-5p; hsa-miR-148a-3p; hsa-miR-24-3p; hsa-miR-200c-3p; hsa-let-7c-5p; hsa-let-7b-5p; hsa-let-7a-5p; hsa-miR-22-3p; hsa-miR-205-5p; hsa-miR-21-5p; hsa-miR-100-5p; hsa-miR-375-3p; hsa-miR-99a-5p; hsa-miR-23b-3p; hsa-miR-423-3p; hsa-miR-30d-5p; hsa-miR-26a-5p; hsa-miR-30e-5p; hsa-miR-143-3p; hsa-miR-221-3p; hsa-miR-148b-3p; hsa-miR-182-5p; hsa-miR-27a-3p; hsa-miR-1-3p; hsa-miR-92a-3p; hsa-…
Pathways (miRWalk)	WP231 TNF alpha Signaling Pathway	1	1.69e-05	0.000162	0.000162	79	hsa-miR-423-5p; hsa-miR-378a-3p; hsa-miR-24-3p; hsa-miR-200c-3p; hsa-miR-296-3p; hsa-miR-361-3p; hsa-let-7c-5p; hsa-let-7b-5p; hsa-let-7a-5p; hsa-miR-22-3p; hsa-let-7f-5p; hsa-miR-149-3p; hsa-miR-370-3p; hsa-miR-151a-3p; hsa-miR-21-5p; hsa-miR-100-5p; hsa-miR-30c-5p; hsa-miR-375-3p; hsa-miR-23b-3p; hsa-miR-423-3p; hsa-miR-203a-3p; hsa-miR-222-3p; hsa-miR-146a-5p; hsa-miR-30d-5p; hsa-miR-26a-5p; h…
Pathways (miRWalk)	hsa05223 Non small cell lung cancer	0	1.68e-05	0.000162	0.000162	82	hsa-miR-423-5p; hsa-miR-378a-3p; hsa-miR-24-3p; hsa-miR-296-3p; hsa-let-7c-5p; hsa-let-7b-5p; hsa-let-7a-5p; hsa-miR-184; hsa-miR-22-3p; hsa-let-7f-5p; hsa-miR-149-3p; hsa-miR-205-5p; hsa-miR-152-3p; hsa-miR-21-5p; hsa-miR-100-5p; hsa-miR-30c-5p; hsa-miR-375-3p; hsa-miR-200b-3p; hsa-miR-99a-5p; hsa-miR-23b-3p; hsa-miR-423-3p; hsa-miR-203a-3p; hsa-miR-222-3p; hsa-miR-146a-5p; hsa-miR-30d-5p; hsa-m…
Pathways (miRWalk)	hsa04210 Apoptosis	0	1.56e-05	0.000159	0.000159	78	hsa-miR-148a-3p; hsa-miR-24-3p; hsa-miR-200c-3p; hsa-miR-296-3p; hsa-let-7c-5p; hsa-let-7b-5p; hsa-let-7a-5p; hsa-miR-184; hsa-miR-22-3p; hsa-miR-149-3p; hsa-miR-151a-3p; hsa-miR-21-5p; hsa-miR-100-5p; hsa-miR-30c-5p; hsa-miR-375-3p; hsa-miR-200b-3p; hsa-miR-23b-3p; hsa-miR-423-3p; hsa-miR-203a-3p; hsa-miR-222-3p; hsa-miR-146a-5p; hsa-miR-30d-5p; hsa-miR-26a-5p; hsa-miR-30e-5p; hsa-miR-223-3p; hs…
Pathways (miRWalk)	P00020 FAS signaling pathway	0	1.48e-05	0.000154	0.000154	51	hsa-miR-423-5p; hsa-miR-24-3p; hsa-miR-296-3p; hsa-let-7b-5p; hsa-let-7a-5p; hsa-miR-184; hsa-miR-149-3p; hsa-miR-21-5p; hsa-miR-375-3p; hsa-miR-423-3p; hsa-miR-222-3p; hsa-miR-146a-5p; hsa-miR-30d-5p; hsa-miR-26a-5p; hsa-miR-223-3p; hsa-miR-143-3p; hsa-miR-141-3p; hsa-miR-221-3p; hsa-miR-27a-3p; hsa-miR-1-3p; hsa-miR-92a-3p; hsa-let-7e-5p; hsa-miR-140-3p; hsa-miR-30b-5p; hsa-miR-30a-5p; hsa-miR-…
Pathways (miRWalk)	hsa05215 Prostate cancer	0	1.45e-05	0.000154	0.000154	102	hsa-miR-423-5p; hsa-miR-148a-3p; hsa-miR-378a-3p; hsa-miR-24-3p; hsa-miR-200c-3p; hsa-miR-296-3p; hsa-miR-99b-5p; hsa-let-7c-5p; hsa-let-7b-5p; hsa-let-7a-5p; hsa-miR-184; hsa-miR-22-3p; hsa-let-7f-5p; hsa-miR-149-3p; hsa-miR-205-5p; hsa-miR-152-3p; hsa-miR-151a-3p; hsa-miR-21-5p; hsa-miR-100-5p; hsa-miR-30c-5p; hsa-miR-375-3p; hsa-miR-200b-3p; hsa-miR-99a-5p; hsa-miR-23b-3p; hsa-miR-423-3p; hsa-…
Pathways (miRWalk)	hsa05200 Pathways in cancer	0	1.39e-05	0.00015	0.00015	119	hsa-miR-423-5p; hsa-miR-148a-3p; hsa-miR-378a-3p; hsa-miR-24-3p; hsa-miR-200c-3p; hsa-miR-296-3p; hsa-let-7i-5p; hsa-miR-99b-5p; hsa-let-7c-5p; hsa-let-7b-5p; hsa-let-7a-5p; hsa-miR-184; hsa-miR-22-3p; hsa-let-7f-5p; hsa-miR-149-3p; hsa-miR-205-5p; hsa-miR-152-3p; hsa-miR-151a-3p; hsa-miR-21-5p; hsa-miR-100-5p; hsa-miR-30c-5p; hsa-miR-375-3p; hsa-miR-200b-3p; hsa-miR-99a-5p; hsa-miR-23b-3p; hsa-m…
Pathways (miRWalk)	WP306 Focal Adhesion	0	1.32e-05	0.000146	0.000146	102	hsa-miR-423-5p; hsa-miR-148a-3p; hsa-miR-378a-3p; hsa-miR-24-3p; hsa-miR-200c-3p; hsa-miR-296-3p; hsa-miR-99b-5p; hsa-let-7c-5p; hsa-let-7b-5p; hsa-let-7a-5p; hsa-miR-184; hsa-miR-22-3p; hsa-let-7f-5p; hsa-miR-149-3p; hsa-miR-205-5p; hsa-miR-152-3p; hsa-miR-21-5p; hsa-miR-100-5p; hsa-miR-30c-5p; hsa-miR-375-3p; hsa-miR-200b-3p; hsa-miR-99a-5p; hsa-miR-23b-3p; hsa-miR-423-3p; hsa-miR-222-3p; hsa-m…
Pathways (miRWalk)	hsa04115 p53 signaling pathway	0	1.23e-05	0.000139	0.000139	95	hsa-miR-423-5p; hsa-miR-148a-3p; hsa-miR-378a-3p; hsa-miR-24-3p; hsa-miR-200c-3p; hsa-miR-296-3p; hsa-miR-99b-5p; hsa-let-7c-5p; hsa-let-7b-5p; hsa-let-7a-5p; hsa-miR-22-3p; hsa-let-7f-5p; hsa-miR-205-5p; hsa-miR-151a-3p; hsa-miR-21-5p; hsa-miR-100-5p; hsa-miR-30c-5p; hsa-miR-375-3p; hsa-miR-200b-3p; hsa-miR-99a-5p; hsa-miR-23b-3p; hsa-miR-423-3p; hsa-miR-203a-3p; hsa-miR-222-3p; hsa-miR-146a-5p;…
Pathways (miRWalk)	hsa05214 Glioma	0	1.23e-05	0.000139	0.000139	95	hsa-miR-423-5p; hsa-miR-378a-3p; hsa-miR-24-3p; hsa-miR-200c-3p; hsa-miR-296-3p; hsa-miR-99b-5p; hsa-let-7c-5p; hsa-let-7b-5p; hsa-let-7a-5p; hsa-miR-184; hsa-miR-22-3p; hsa-let-7f-5p; hsa-miR-149-3p; hsa-miR-205-5p; hsa-miR-152-3p; hsa-miR-21-5p; hsa-miR-100-5p; hsa-miR-30c-5p; hsa-miR-375-3p; hsa-miR-200b-3p; hsa-miR-99a-5p; hsa-miR-23b-3p; hsa-miR-423-3p; hsa-miR-203a-3p; hsa-miR-222-3p; hsa-m…
Pathways (miRWalk)	hsa05212 Pancreatic cancer	0	1.19e-05	0.000139	0.000139	92	hsa-miR-423-5p; hsa-miR-378a-3p; hsa-miR-24-3p; hsa-miR-200c-3p; hsa-miR-296-3p; hsa-let-7c-5p; hsa-let-7b-5p; hsa-let-7a-5p; hsa-miR-184; hsa-miR-22-3p; hsa-let-7f-5p; hsa-miR-149-3p; hsa-miR-205-5p; hsa-miR-152-3p; hsa-miR-151a-3p; hsa-miR-21-5p; hsa-miR-100-5p; hsa-miR-30c-5p; hsa-miR-375-3p; hsa-miR-200b-3p; hsa-miR-99a-5p; hsa-miR-23b-3p; hsa-miR-423-3p; hsa-miR-203a-3p; hsa-miR-222-3p; hsa-…
Pathways (miRWalk)	WP536 Calcium Regulation in the Cardiac Cell	0	1.18e-05	0.000139	0.000139	70	hsa-miR-423-5p; hsa-miR-148a-3p; hsa-miR-378a-3p; hsa-miR-296-3p; hsa-let-7c-5p; hsa-let-7b-5p; hsa-let-7a-5p; hsa-miR-22-3p; hsa-let-7f-5p; hsa-miR-205-5p; hsa-miR-21-5p; hsa-miR-100-5p; hsa-miR-375-3p; hsa-miR-99a-5p; hsa-miR-23b-3p; hsa-miR-423-3p; hsa-miR-222-3p; hsa-miR-30d-5p; hsa-miR-26a-5p; hsa-miR-30e-5p; hsa-miR-141-3p; hsa-miR-221-3p; hsa-miR-148b-3p; hsa-miR-182-5p; hsa-miR-27a-3p; hs…
Pathways (miRWalk)	WP313 Signaling of Hepatocyte Growth Factor Receptor	0	9.91e-06	0.000124	0.000124	57	hsa-miR-423-5p; hsa-miR-378a-3p; hsa-miR-296-3p; hsa-let-7c-5p; hsa-let-7b-5p; hsa-let-7a-5p; hsa-miR-22-3p; hsa-miR-205-5p; hsa-miR-21-5p; hsa-miR-100-5p; hsa-miR-30c-5p; hsa-miR-375-3p; hsa-miR-23b-3p; hsa-miR-423-3p; hsa-miR-222-3p; hsa-miR-26a-5p; hsa-miR-143-3p; hsa-miR-141-3p; hsa-miR-221-3p; hsa-miR-148b-3p; hsa-miR-1-3p; hsa-miR-92a-3p; hsa-let-7e-5p; hsa-miR-140-3p; hsa-miR-320b; hsa-miR…
Pathways (miRWalk)	hsa04350 TGF beta signaling pathway	0	8.86e-06	0.000114	0.000114	83	hsa-miR-423-5p; hsa-miR-148a-3p; hsa-miR-378a-3p; hsa-miR-24-3p; hsa-miR-200c-3p; hsa-miR-99b-5p; hsa-let-7c-5p; hsa-let-7b-5p; hsa-let-7a-5p; hsa-miR-22-3p; hsa-let-7f-5p; hsa-miR-205-5p; hsa-miR-21-5p; hsa-miR-100-5p; hsa-miR-30c-5p; hsa-miR-375-3p; hsa-miR-200b-3p; hsa-miR-23b-3p; hsa-miR-423-3p; hsa-miR-203a-3p; hsa-miR-222-3p; hsa-miR-146a-5p; hsa-miR-30d-5p; hsa-miR-26a-5p; hsa-miR-200a-3p;…
Pathways (miRWalk)	WP254 Apoptosis	0	8.79e-06	0.000114	0.000114	88	hsa-miR-423-5p; hsa-miR-148a-3p; hsa-miR-378a-3p; hsa-miR-24-3p; hsa-miR-200c-3p; hsa-miR-296-3p; hsa-let-7c-5p; hsa-let-7b-5p; hsa-let-7a-5p; hsa-miR-22-3p; hsa-let-7f-5p; hsa-miR-149-3p; hsa-miR-205-5p; hsa-miR-152-3p; hsa-miR-151a-3p; hsa-miR-21-5p; hsa-miR-100-5p; hsa-miR-30c-5p; hsa-miR-375-3p; hsa-miR-200b-3p; hsa-miR-99a-5p; hsa-miR-23b-3p; hsa-miR-423-3p; hsa-miR-203a-3p; hsa-miR-222-3p; …
Pathways (miRWalk)	P00010 B cell activation	0	8.75e-06	0.000114	0.000114	55	hsa-miR-423-5p; hsa-miR-378a-3p; hsa-miR-24-3p; hsa-miR-200c-3p; hsa-miR-361-3p; hsa-let-7c-5p; hsa-let-7b-5p; hsa-let-7a-5p; hsa-miR-184; hsa-miR-151a-3p; hsa-miR-21-5p; hsa-miR-100-5p; hsa-miR-30c-5p; hsa-miR-23b-3p; hsa-miR-423-3p; hsa-miR-222-3p; hsa-miR-26a-5p; hsa-miR-223-3p; hsa-miR-200a-3p; hsa-miR-143-3p; hsa-miR-141-3p; hsa-miR-221-3p; hsa-miR-148b-3p; hsa-miR-1-3p; hsa-miR-30e-3p; hsa-…
Pathways (miRWalk)	hsa04012 ErbB signaling pathway	1	8.71e-06	0.000114	0.000114	89	hsa-miR-423-5p; hsa-miR-148a-3p; hsa-miR-378a-3p; hsa-miR-24-3p; hsa-miR-200c-3p; hsa-miR-296-3p; hsa-miR-99b-5p; hsa-let-7c-5p; hsa-let-7b-5p; hsa-let-7a-5p; hsa-miR-184; hsa-miR-22-3p; hsa-let-7f-5p; hsa-miR-149-3p; hsa-miR-205-5p; hsa-miR-152-3p; hsa-miR-21-5p; hsa-miR-100-5p; hsa-miR-30c-5p; hsa-miR-375-3p; hsa-miR-200b-3p; hsa-miR-99a-5p; hsa-miR-23b-3p; hsa-miR-423-3p; hsa-miR-203a-3p; hsa-…
Pathways (miRWalk)	WP236 Adipogenesis	1	8.71e-06	0.000114	0.000114	89	hsa-miR-423-5p; hsa-miR-148a-3p; hsa-miR-378a-3p; hsa-miR-24-3p; hsa-miR-296-3p; hsa-let-7i-5p; hsa-miR-99b-5p; hsa-let-7c-5p; hsa-let-7b-5p; hsa-let-7a-5p; hsa-miR-22-3p; hsa-let-7f-5p; hsa-miR-149-3p; hsa-miR-205-5p; hsa-miR-152-3p; hsa-miR-21-5p; hsa-miR-100-5p; hsa-miR-30c-5p; hsa-miR-200b-3p; hsa-miR-99a-5p; hsa-miR-23b-3p; hsa-miR-423-3p; hsa-miR-203a-3p; hsa-miR-222-3p; hsa-miR-146a-5p; hs…
Pathways (miRWalk)	WP69 TCR Signaling Pathway	0	8.36e-06	0.000114	0.000114	82	hsa-miR-423-5p; hsa-miR-378a-3p; hsa-miR-24-3p; hsa-miR-200c-3p; hsa-miR-296-3p; hsa-let-7c-5p; hsa-let-7b-5p; hsa-let-7a-5p; hsa-miR-184; hsa-let-7f-5p; hsa-miR-149-3p; hsa-miR-370-3p; hsa-miR-151a-3p; hsa-miR-21-5p; hsa-miR-100-5p; hsa-miR-30c-5p; hsa-miR-375-3p; hsa-miR-200b-3p; hsa-miR-23b-3p; hsa-miR-423-3p; hsa-miR-203a-3p; hsa-miR-222-3p; hsa-miR-146a-5p; hsa-miR-26a-5p; hsa-miR-30e-5p; hs…
Pathways (miRWalk)	WP410 Diurnally regulated genes with circadian orthologs	0	7.99e-06	0.000114	0.000114	48	hsa-miR-423-5p; hsa-miR-148a-3p; hsa-miR-24-3p; hsa-miR-200c-3p; hsa-miR-296-3p; hsa-miR-99b-5p; hsa-let-7c-5p; hsa-let-7b-5p; hsa-let-7a-5p; hsa-let-7f-5p; hsa-miR-21-5p; hsa-miR-100-5p; hsa-miR-375-3p; hsa-miR-23b-3p; hsa-miR-222-3p; hsa-miR-26a-5p; hsa-miR-141-3p; hsa-miR-129-5p; hsa-miR-221-3p; hsa-miR-148b-3p; hsa-miR-182-5p; hsa-miR-92a-3p; hsa-miR-30b-5p; hsa-miR-30a-5p; hsa-miR-122-5p; hs…
Pathways (miRWalk)	P00021 FGF signaling pathway	1	7.48e-06	0.000114	0.000114	86	hsa-miR-423-5p; hsa-miR-148a-3p; hsa-miR-378a-3p; hsa-miR-24-3p; hsa-miR-200c-3p; hsa-miR-296-3p; hsa-let-7i-5p; hsa-let-7c-5p; hsa-let-7b-5p; hsa-let-7a-5p; hsa-miR-184; hsa-miR-22-3p; hsa-let-7f-5p; hsa-miR-149-3p; hsa-miR-205-5p; hsa-miR-21-5p; hsa-miR-100-5p; hsa-miR-30c-5p; hsa-miR-375-3p; hsa-miR-200b-3p; hsa-miR-99a-5p; hsa-miR-23b-3p; hsa-miR-423-3p; hsa-miR-222-3p; hsa-miR-26a-5p; hsa-mi…
Pathways (miRWalk)	hsa04144 Endocytosis	0	7.4e-06	0.000114	0.000114	87	hsa-miR-423-5p; hsa-miR-148a-3p; hsa-miR-378a-3p; hsa-miR-24-3p; hsa-miR-200c-3p; hsa-miR-296-3p; hsa-miR-99b-5p; hsa-let-7c-5p; hsa-let-7b-5p; hsa-let-7a-5p; hsa-miR-22-3p; hsa-miR-595; hsa-let-7f-5p; hsa-miR-205-5p; hsa-miR-152-3p; hsa-miR-21-5p; hsa-miR-100-5p; hsa-miR-30c-5p; hsa-miR-375-3p; hsa-miR-200b-3p; hsa-miR-99a-5p; hsa-miR-23b-3p; hsa-miR-423-3p; hsa-miR-222-3p; hsa-miR-146a-5p; hsa-…
Pathways (miRWalk)	hsa04722 Neurotrophin signaling pathway	0	7.27e-06	0.000114	0.000114	101	hsa-miR-423-5p; hsa-miR-148a-3p; hsa-miR-378a-3p; hsa-miR-24-3p; hsa-miR-200c-3p; hsa-miR-296-3p; hsa-let-7c-5p; hsa-let-7b-5p; hsa-let-7a-5p; hsa-miR-184; hsa-miR-22-3p; hsa-let-7f-5p; hsa-miR-149-3p; hsa-miR-205-5p; hsa-miR-152-3p; hsa-miR-151a-3p; hsa-miR-21-5p; hsa-miR-100-5p; hsa-miR-30c-5p; hsa-miR-375-3p; hsa-miR-200b-3p; hsa-miR-23b-3p; hsa-miR-423-3p; hsa-miR-203a-3p; hsa-miR-222-3p; hsa…
Pathways (miRWalk)	WP244 Alpha 6 Beta 4 signaling pathway	0	6.9e-06	0.000114	0.000114	62	hsa-miR-148a-3p; hsa-miR-24-3p; hsa-miR-200c-3p; hsa-miR-296-3p; hsa-miR-99b-5p; hsa-let-7c-5p; hsa-let-7b-5p; hsa-let-7a-5p; hsa-miR-149-3p; hsa-miR-205-5p; hsa-miR-152-3p; hsa-miR-21-5p; hsa-miR-100-5p; hsa-miR-30c-5p; hsa-miR-375-3p; hsa-miR-200b-3p; hsa-miR-99a-5p; hsa-miR-23b-3p; hsa-miR-423-3p; hsa-miR-223-3p; hsa-miR-200a-3p; hsa-miR-143-3p; hsa-miR-141-3p; hsa-miR-221-3p; hsa-miR-148b-3p;…
Pathways (miRWalk)	WP23 B Cell Receptor Signaling Pathway	0	5.4e-06	9.76e-05	9.76e-05	90	hsa-miR-423-5p; hsa-miR-378a-3p; hsa-miR-24-3p; hsa-miR-200c-3p; hsa-miR-296-3p; hsa-miR-361-3p; hsa-let-7c-5p; hsa-let-7b-5p; hsa-let-7a-5p; hsa-miR-184; hsa-miR-22-3p; hsa-let-7f-5p; hsa-miR-149-3p; hsa-miR-151a-3p; hsa-miR-21-5p; hsa-miR-100-5p; hsa-miR-30c-5p; hsa-miR-375-3p; hsa-miR-200b-3p; hsa-miR-99a-5p; hsa-miR-23b-3p; hsa-miR-203a-3p; hsa-miR-222-3p; hsa-miR-146a-5p; hsa-miR-26a-5p; hsa…
Pathways (KEGG)	Central carbon metabolism in cancer	0	4.21e-06	0.0014308	0.0014308	389	hsa-miR-423-5p; hsa-miR-148a-5p; hsa-miR-148a-3p; hsa-miR-378a-3p; hsa-miR-6731-5p; hsa-miR-7113-5p; hsa-miR-24-3p; hsa-miR-200c-3p; hsa-miR-4292; hsa-miR-296-3p; hsa-let-7i-5p; hsa-miR-4436b-5p; hsa-miR-4700-5p; hsa-miR-4758-5p; hsa-miR-99b-5p; hsa-let-7c-5p; hsa-let-7b-5p; hsa-miR-320e; hsa-let-7a-5p; hsa-miR-184; hsa-miR-22-3p; hsa-miR-595; hsa-let-7f-5p; hsa-miR-5684; hsa-miR-3925-5p; hsa-miR…
Pathways (miRWalk)	hsa04530 Tight junction	0	3.85e-06	7.23e-05	7.23e-05	92	hsa-miR-423-5p; hsa-miR-148a-3p; hsa-miR-378a-3p; hsa-miR-24-3p; hsa-miR-200c-3p; hsa-miR-296-3p; hsa-miR-99b-5p; hsa-let-7c-5p; hsa-let-7b-5p; hsa-let-7a-5p; hsa-miR-184; hsa-miR-22-3p; hsa-miR-595; hsa-miR-149-3p; hsa-miR-205-5p; hsa-miR-21-5p; hsa-miR-100-5p; hsa-miR-375-3p; hsa-miR-99a-5p; hsa-miR-23b-3p; hsa-miR-423-3p; hsa-miR-203a-3p; hsa-miR-222-3p; hsa-miR-30d-5p; hsa-miR-26a-5p; hsa-miR…
Pathways (miRWalk)	hsa04630 Jak STAT signaling pathway	1	3.8e-06	7.23e-05	7.23e-05	85	hsa-miR-423-5p; hsa-miR-148a-3p; hsa-miR-378a-3p; hsa-miR-24-3p; hsa-miR-200c-3p; hsa-miR-296-3p; hsa-let-7i-5p; hsa-let-7c-5p; hsa-let-7b-5p; hsa-let-7a-5p; hsa-miR-184; hsa-let-7f-5p; hsa-miR-149-3p; hsa-miR-205-5p; hsa-miR-708-3p; hsa-miR-21-5p; hsa-miR-100-5p; hsa-miR-30c-5p; hsa-miR-375-3p; hsa-miR-200b-3p; hsa-miR-23b-3p; hsa-miR-423-3p; hsa-miR-203a-3p; hsa-miR-222-3p; hsa-miR-146a-5p; hsa…
Pathways (miRWalk)	P00018 EGF receptor signaling pathway	0	3.41e-06	6.93e-05	6.93e-05	82	hsa-miR-423-5p; hsa-miR-148a-3p; hsa-miR-378a-3p; hsa-miR-24-3p; hsa-miR-200c-3p; hsa-let-7i-5p; hsa-let-7c-5p; hsa-let-7b-5p; hsa-let-7a-5p; hsa-miR-184; hsa-miR-22-3p; hsa-let-7f-5p; hsa-miR-149-3p; hsa-miR-205-5p; hsa-miR-370-3p; hsa-miR-152-3p; hsa-miR-21-5p; hsa-miR-100-5p; hsa-miR-30c-5p; hsa-miR-375-3p; hsa-miR-200b-3p; hsa-miR-99a-5p; hsa-miR-23b-3p; hsa-miR-423-3p; hsa-miR-222-3p; hsa-mi…
Pathways (miRWalk)	Adipocytokine signaling pathway	0	3.02e-06	6.41e-05	6.41e-05	71	hsa-miR-148a-3p; hsa-miR-378a-3p; hsa-miR-24-3p; hsa-miR-200c-3p; hsa-miR-99b-5p; hsa-let-7b-5p; hsa-let-7a-5p; hsa-miR-184; hsa-miR-22-3p; hsa-miR-149-3p; hsa-miR-370-3p; hsa-miR-152-3p; hsa-miR-151a-3p; hsa-miR-21-5p; hsa-miR-100-5p; hsa-miR-30c-5p; hsa-miR-375-3p; hsa-miR-99a-5p; hsa-miR-23b-3p; hsa-miR-423-3p; hsa-miR-203a-3p; hsa-miR-222-3p; hsa-miR-146a-5p; hsa-miR-30e-5p; hsa-miR-223-3p; h…
Pathways (miRWalk)	hsa04920 Adipocytokine signaling pathway	0	3.02e-06	6.41e-05	6.41e-05	71	hsa-miR-148a-3p; hsa-miR-378a-3p; hsa-miR-24-3p; hsa-miR-200c-3p; hsa-miR-99b-5p; hsa-let-7b-5p; hsa-let-7a-5p; hsa-miR-184; hsa-miR-22-3p; hsa-miR-149-3p; hsa-miR-370-3p; hsa-miR-152-3p; hsa-miR-151a-3p; hsa-miR-21-5p; hsa-miR-100-5p; hsa-miR-30c-5p; hsa-miR-375-3p; hsa-miR-99a-5p; hsa-miR-23b-3p; hsa-miR-423-3p; hsa-miR-203a-3p; hsa-miR-222-3p; hsa-miR-146a-5p; hsa-miR-30e-5p; hsa-miR-223-3p; h…
Pathways (miRWalk)	hsa04620 Toll like receptor signaling pathway	0	2.86e-06	6.35e-05	6.35e-05	71	hsa-miR-24-3p; hsa-miR-200c-3p; hsa-miR-296-3p; hsa-let-7i-5p; hsa-let-7b-5p; hsa-let-7a-5p; hsa-miR-184; hsa-miR-22-3p; hsa-let-7f-5p; hsa-miR-149-3p; hsa-miR-370-3p; hsa-miR-151a-3p; hsa-miR-21-5p; hsa-miR-30c-5p; hsa-miR-375-3p; hsa-miR-23b-3p; hsa-miR-423-3p; hsa-miR-203a-3p; hsa-miR-222-3p; hsa-miR-146a-5p; hsa-miR-30d-5p; hsa-miR-26a-5p; hsa-miR-30e-5p; hsa-miR-223-3p; hsa-miR-200a-3p; hsa-…
Pathways (miRWalk)	WP581 EPO Receptor Signaling	0	2.84e-06	6.35e-05	6.35e-05	47	hsa-miR-148a-3p; hsa-miR-378a-3p; hsa-miR-200c-3p; hsa-let-7i-5p; hsa-let-7b-5p; hsa-miR-149-3p; hsa-miR-205-5p; hsa-miR-152-3p; hsa-miR-21-5p; hsa-miR-100-5p; hsa-miR-30c-5p; hsa-miR-375-3p; hsa-miR-200b-3p; hsa-miR-23b-3p; hsa-miR-423-3p; hsa-miR-222-3p; hsa-miR-146a-5p; hsa-miR-26a-5p; hsa-miR-223-3p; hsa-miR-200a-3p; hsa-miR-143-3p; hsa-miR-141-3p; hsa-miR-148b-3p; hsa-miR-92a-3p; hsa-let-7e-…
Pathways (miRWalk)	WP560 TGF beta Signaling Pathway2	0	2.69e-06	6.35e-05	6.35e-05	66	hsa-miR-24-3p; hsa-miR-200c-3p; hsa-let-7c-5p; hsa-let-7b-5p; hsa-let-7a-5p; hsa-miR-205-5p; hsa-miR-21-5p; hsa-miR-100-5p; hsa-miR-30c-5p; hsa-miR-375-3p; hsa-miR-200b-3p; hsa-miR-99a-5p; hsa-miR-23b-3p; hsa-miR-423-3p; hsa-miR-203a-3p; hsa-miR-222-3p; hsa-miR-146a-5p; hsa-miR-30d-5p; hsa-miR-26a-5p; hsa-miR-223-3p; hsa-miR-200a-3p; hsa-miR-143-3p; hsa-miR-141-3p; hsa-miR-221-3p; hsa-miR-148b-3p…
Pathways (miRWalk)	WP2018 RANKL RANK Signaling Pathway	0	2.61e-06	6.35e-05	6.35e-05	71	hsa-miR-423-5p; hsa-miR-378a-3p; hsa-miR-24-3p; hsa-miR-200c-3p; hsa-miR-296-3p; hsa-miR-99b-5p; hsa-let-7c-5p; hsa-let-7b-5p; hsa-let-7a-5p; hsa-miR-184; hsa-let-7f-5p; hsa-miR-149-3p; hsa-miR-205-5p; hsa-miR-151a-3p; hsa-miR-21-5p; hsa-miR-100-5p; hsa-miR-30c-5p; hsa-miR-375-3p; hsa-miR-99a-5p; hsa-miR-23b-3p; hsa-miR-423-3p; hsa-miR-222-3p; hsa-miR-146a-5p; hsa-miR-30d-5p; hsa-miR-30e-5p; hsa-…
Pathways (miRWalk)	hsa04120 Ubiquitin mediated proteolysis	0	2.58e-06	6.35e-05	6.35e-05	81	hsa-miR-423-5p; hsa-miR-378a-3p; hsa-miR-24-3p; hsa-miR-200c-3p; hsa-let-7i-5p; hsa-let-7c-5p; hsa-let-7b-5p; hsa-let-7a-5p; hsa-miR-151a-3p; hsa-miR-21-5p; hsa-miR-100-5p; hsa-miR-30c-5p; hsa-miR-375-3p; hsa-miR-200b-3p; hsa-miR-99a-5p; hsa-miR-23b-3p; hsa-miR-423-3p; hsa-miR-203a-3p; hsa-miR-222-3p; hsa-miR-146a-5p; hsa-miR-26a-5p; hsa-miR-30e-5p; hsa-miR-223-3p; hsa-miR-200a-3p; hsa-miR-143-3p…
Pathways (miRWalk)	P00048 PI3 kinase pathway	1	2.26e-06	6.35e-05	6.35e-05	74	hsa-miR-423-5p; hsa-miR-148a-3p; hsa-miR-378a-3p; hsa-miR-24-3p; hsa-miR-296-3p; hsa-let-7c-5p; hsa-let-7b-5p; hsa-let-7a-5p; hsa-miR-184; hsa-miR-22-3p; hsa-let-7f-5p; hsa-miR-149-3p; hsa-miR-205-5p; hsa-miR-152-3p; hsa-miR-21-5p; hsa-miR-100-5p; hsa-miR-30c-5p; hsa-miR-375-3p; hsa-miR-23b-3p; hsa-miR-423-3p; hsa-miR-222-3p; hsa-miR-30d-5p; hsa-miR-26a-5p; hsa-miR-30e-5p; hsa-miR-223-3p; hsa-miR…
Pathways (miRWalk)	WP481 Insulin Signaling	1	2e-06	6.11e-05	6.11e-05	92	hsa-miR-423-5p; hsa-miR-148a-3p; hsa-miR-378a-3p; hsa-miR-24-3p; hsa-miR-200c-3p; hsa-miR-296-3p; hsa-let-7i-5p; hsa-miR-99b-5p; hsa-let-7c-5p; hsa-let-7b-5p; hsa-let-7a-5p; hsa-miR-184; hsa-miR-22-3p; hsa-miR-149-3p; hsa-miR-205-5p; hsa-miR-370-3p; hsa-miR-152-3p; hsa-miR-151a-3p; hsa-miR-21-5p; hsa-miR-100-5p; hsa-miR-30c-5p; hsa-miR-375-3p; hsa-miR-200b-3p; hsa-miR-99a-5p; hsa-miR-23b-3p; hsa-…
Pathways (miRWalk)	P00029 Huntington disease	0	1.98e-06	6.11e-05	6.11e-05	91	hsa-miR-423-5p; hsa-miR-148a-3p; hsa-miR-378a-3p; hsa-miR-24-3p; hsa-miR-200c-3p; hsa-miR-296-3p; hsa-miR-99b-5p; hsa-let-7c-5p; hsa-let-7b-5p; hsa-let-7a-5p; hsa-miR-184; hsa-miR-22-3p; hsa-let-7f-5p; hsa-miR-149-3p; hsa-miR-205-5p; hsa-miR-21-5p; hsa-miR-100-5p; hsa-miR-30c-5p; hsa-miR-375-3p; hsa-miR-200b-3p; hsa-miR-99a-5p; hsa-miR-23b-3p; hsa-miR-423-3p; hsa-miR-203a-3p; hsa-miR-222-3p; hsa-…
Pathways (miRWalk)	P00054 Toll receptor signaling pathway	0	1.79e-06	6.11e-05	6.11e-05	60	hsa-miR-423-5p; hsa-miR-24-3p; hsa-miR-200c-3p; hsa-miR-296-3p; hsa-let-7i-5p; hsa-let-7c-5p; hsa-let-7b-5p; hsa-let-7a-5p; hsa-miR-370-3p; hsa-miR-151a-3p; hsa-miR-21-5p; hsa-miR-100-5p; hsa-miR-30c-5p; hsa-miR-375-3p; hsa-miR-99a-5p; hsa-miR-23b-3p; hsa-miR-423-3p; hsa-miR-203a-3p; hsa-miR-222-3p; hsa-miR-146a-5p; hsa-miR-30d-5p; hsa-miR-26a-5p; hsa-miR-30e-5p; hsa-miR-223-3p; hsa-miR-3934-5p; …
Pathways (miRWalk)	WP366 TGF beta Signaling Pathway1	1	1.74e-06	6.11e-05	6.11e-05	97	hsa-miR-423-5p; hsa-miR-378a-3p; hsa-miR-24-3p; hsa-miR-200c-3p; hsa-miR-296-3p; hsa-miR-361-3p; hsa-miR-99b-5p; hsa-let-7c-5p; hsa-let-7b-5p; hsa-let-7a-5p; hsa-miR-22-3p; hsa-miR-595; hsa-let-7f-5p; hsa-miR-149-3p; hsa-miR-205-5p; hsa-miR-21-5p; hsa-miR-100-5p; hsa-miR-30c-5p; hsa-miR-375-3p; hsa-miR-200b-3p; hsa-miR-99a-5p; hsa-miR-23b-3p; hsa-miR-423-3p; hsa-miR-222-3p; hsa-miR-146a-5p; hsa-m…
Pathways (miRWalk)	hsa00620 Pyruvate metabolism	0	1.67e-06	6.11e-05	6.11e-05	49	hsa-miR-423-5p; hsa-miR-378a-3p; hsa-miR-24-3p; hsa-miR-296-3p; hsa-miR-99b-5p; hsa-let-7c-5p; hsa-let-7b-5p; hsa-let-7a-5p; hsa-miR-22-3p; hsa-let-7f-5p; hsa-miR-21-5p; hsa-miR-100-5p; hsa-miR-30c-5p; hsa-miR-375-3p; hsa-miR-99a-5p; hsa-miR-23b-3p; hsa-miR-423-3p; hsa-miR-222-3p; hsa-miR-30d-5p; hsa-miR-221-3p; hsa-miR-148b-3p; hsa-miR-27a-3p; hsa-miR-1-3p; hsa-miR-92a-3p; hsa-miR-23a-3p; hsa-mi…
Pathways (miRWalk)	Insulin signaling pathway	0	1.67e-06	6.11e-05	6.11e-05	90	hsa-miR-423-5p; hsa-miR-148a-3p; hsa-miR-378a-3p; hsa-miR-24-3p; hsa-miR-200c-3p; hsa-miR-296-3p; hsa-let-7i-5p; hsa-miR-99b-5p; hsa-let-7c-5p; hsa-let-7b-5p; hsa-let-7a-5p; hsa-miR-184; hsa-miR-22-3p; hsa-miR-149-3p; hsa-miR-152-3p; hsa-miR-151a-3p; hsa-miR-21-5p; hsa-miR-100-5p; hsa-miR-30c-5p; hsa-miR-375-3p; hsa-miR-200b-3p; hsa-miR-99a-5p; hsa-miR-23b-3p; hsa-miR-423-3p; hsa-miR-203a-3p; hsa…
Pathways (miRWalk)	hsa04910 Insulin signaling pathway	0	1.67e-06	6.11e-05	6.11e-05	90	hsa-miR-423-5p; hsa-miR-148a-3p; hsa-miR-378a-3p; hsa-miR-24-3p; hsa-miR-200c-3p; hsa-miR-296-3p; hsa-let-7i-5p; hsa-miR-99b-5p; hsa-let-7c-5p; hsa-let-7b-5p; hsa-let-7a-5p; hsa-miR-184; hsa-miR-22-3p; hsa-miR-149-3p; hsa-miR-152-3p; hsa-miR-151a-3p; hsa-miR-21-5p; hsa-miR-100-5p; hsa-miR-30c-5p; hsa-miR-375-3p; hsa-miR-200b-3p; hsa-miR-99a-5p; hsa-miR-23b-3p; hsa-miR-423-3p; hsa-miR-203a-3p; hsa…
Pathways (miRWalk)	WP395 IL 4 signaling pathway	1	1.61e-06	6.11e-05	6.11e-05	72	hsa-miR-423-5p; hsa-miR-148a-3p; hsa-miR-378a-3p; hsa-miR-24-3p; hsa-miR-200c-3p; hsa-miR-296-3p; hsa-let-7i-5p; hsa-let-7b-5p; hsa-let-7a-5p; hsa-miR-149-3p; hsa-miR-152-3p; hsa-miR-151a-3p; hsa-miR-21-5p; hsa-miR-100-5p; hsa-miR-30c-5p; hsa-miR-200b-3p; hsa-miR-23b-3p; hsa-miR-423-3p; hsa-miR-203a-3p; hsa-miR-222-3p; hsa-miR-146a-5p; hsa-miR-30e-5p; hsa-miR-223-3p; hsa-miR-193a-5p; hsa-miR-200a…
Pathways (miRWalk)	WP75 Toll Like Receptor signaling	1	1.61e-06	6.11e-05	6.11e-05	72	hsa-miR-423-5p; hsa-miR-24-3p; hsa-miR-200c-3p; hsa-miR-296-3p; hsa-let-7i-5p; hsa-let-7b-5p; hsa-let-7a-5p; hsa-miR-184; hsa-miR-22-3p; hsa-let-7f-5p; hsa-miR-149-3p; hsa-miR-370-3p; hsa-miR-151a-3p; hsa-miR-21-5p; hsa-miR-30c-5p; hsa-miR-375-3p; hsa-miR-23b-3p; hsa-miR-423-3p; hsa-miR-203a-3p; hsa-miR-222-3p; hsa-miR-146a-5p; hsa-miR-30d-5p; hsa-miR-26a-5p; hsa-miR-30e-5p; hsa-miR-223-3p; hsa-m…
Pathways (miRWalk)	hsa05222 Small cell lung cancer	0	1.46e-06	6.11e-05	6.11e-05	95	hsa-miR-423-5p; hsa-miR-148a-3p; hsa-miR-378a-3p; hsa-miR-24-3p; hsa-miR-200c-3p; hsa-miR-296-3p; hsa-let-7c-5p; hsa-let-7b-5p; hsa-let-7a-5p; hsa-miR-184; hsa-miR-22-3p; hsa-let-7f-5p; hsa-miR-149-3p; hsa-miR-205-5p; hsa-miR-151a-3p; hsa-miR-21-5p; hsa-miR-100-5p; hsa-miR-30c-5p; hsa-miR-375-3p; hsa-miR-200b-3p; hsa-miR-99a-5p; hsa-miR-23b-3p; hsa-miR-423-3p; hsa-miR-203a-3p; hsa-miR-222-3p; hsa…
Pathways (miRWalk)	WP474 Endochondral Ossification	0	1.36e-06	6.11e-05	6.11e-05	70	hsa-miR-423-5p; hsa-miR-378a-3p; hsa-miR-24-3p; hsa-miR-200c-3p; hsa-miR-296-3p; hsa-let-7c-5p; hsa-let-7b-5p; hsa-let-7a-5p; hsa-miR-22-3p; hsa-miR-149-3p; hsa-miR-205-5p; hsa-miR-152-3p; hsa-miR-21-5p; hsa-miR-100-5p; hsa-miR-30c-5p; hsa-miR-375-3p; hsa-miR-200b-3p; hsa-miR-99a-5p; hsa-miR-23b-3p; hsa-miR-222-3p; hsa-miR-146a-5p; hsa-miR-30d-5p; hsa-miR-223-3p; hsa-miR-143-3p; hsa-miR-141-3p; h…
Pathways (miRWalk)	P00030 Hypoxia response via HIF activation	0	1.12e-06	6.11e-05	6.11e-05	46	hsa-miR-24-3p; hsa-miR-296-3p; hsa-let-7i-5p; hsa-miR-99b-5p; hsa-let-7b-5p; hsa-let-7a-5p; hsa-miR-184; hsa-miR-22-3p; hsa-miR-149-3p; hsa-miR-21-5p; hsa-miR-100-5p; hsa-miR-30c-5p; hsa-miR-99a-5p; hsa-miR-23b-3p; hsa-miR-423-3p; hsa-miR-222-3p; hsa-miR-26a-5p; hsa-miR-143-3p; hsa-miR-141-3p; hsa-miR-221-3p; hsa-miR-148b-3p; hsa-miR-182-5p; hsa-miR-92a-3p; hsa-let-7e-5p; hsa-miR-23a-3p; hsa-miR-…
Pathways (miRWalk)	WP1984 Integrated Breast Cancer Pathway	0	5.72e-07	5.58e-05	5.58e-05	79	hsa-miR-423-5p; hsa-miR-148a-3p; hsa-miR-378a-3p; hsa-miR-24-3p; hsa-miR-200c-3p; hsa-miR-296-3p; hsa-let-7i-5p; hsa-miR-99b-5p; hsa-let-7b-5p; hsa-let-7a-5p; hsa-miR-22-3p; hsa-let-7f-5p; hsa-miR-149-3p; hsa-miR-205-5p; hsa-miR-152-3p; hsa-miR-21-5p; hsa-miR-100-5p; hsa-miR-30c-5p; hsa-miR-375-3p; hsa-miR-200b-3p; hsa-miR-99a-5p; hsa-miR-23b-3p; hsa-miR-423-3p; hsa-miR-203a-3p; hsa-miR-222-3p; h…
Pathways (miRWalk)	WP2037 Prolactin Signaling Pathway	0	3.89e-07	4.75e-05	4.75e-05	88	hsa-miR-423-5p; hsa-miR-148a-3p; hsa-miR-378a-3p; hsa-miR-24-3p; hsa-miR-200c-3p; hsa-miR-296-3p; hsa-let-7i-5p; hsa-miR-99b-5p; hsa-let-7c-5p; hsa-let-7b-5p; hsa-let-7a-5p; hsa-let-7f-5p; hsa-miR-149-3p; hsa-miR-205-5p; hsa-miR-152-3p; hsa-miR-21-5p; hsa-miR-100-5p; hsa-miR-30c-5p; hsa-miR-375-3p; hsa-miR-200b-3p; hsa-miR-99a-5p; hsa-miR-23b-3p; hsa-miR-423-3p; hsa-miR-203a-3p; hsa-miR-222-3p; h…
Pathways (miRWalk)	WP1544 MicroRNAs in cardiomyocyte hypertrophy	0	2.57e-07	4.18e-05	4.18e-05	73	hsa-miR-423-5p; hsa-miR-378a-3p; hsa-miR-24-3p; hsa-miR-200c-3p; hsa-miR-296-3p; hsa-miR-99b-5p; hsa-let-7b-5p; hsa-let-7a-5p; hsa-miR-184; hsa-miR-22-3p; hsa-miR-149-3p; hsa-miR-152-3p; hsa-miR-151a-3p; hsa-miR-21-5p; hsa-miR-100-5p; hsa-miR-30c-5p; hsa-miR-375-3p; hsa-miR-200b-3p; hsa-miR-99a-5p; hsa-miR-23b-3p; hsa-miR-423-3p; hsa-miR-203a-3p; hsa-miR-146a-5p; hsa-miR-30d-5p; hsa-miR-26a-5p; h…
Pathways (miRWalk)	WP2064 Neural Crest Differentiation	0	2.35e-07	4.18e-05	4.18e-05	70	hsa-miR-423-5p; hsa-miR-378a-3p; hsa-miR-24-3p; hsa-miR-200c-3p; hsa-miR-296-3p; hsa-let-7c-5p; hsa-let-7b-5p; hsa-let-7a-5p; hsa-let-7f-5p; hsa-miR-21-5p; hsa-miR-100-5p; hsa-miR-30c-5p; hsa-miR-375-3p; hsa-miR-200b-3p; hsa-miR-99a-5p; hsa-miR-23b-3p; hsa-miR-423-3p; hsa-miR-203a-3p; hsa-miR-222-3p; hsa-miR-146a-5p; hsa-miR-30d-5p; hsa-miR-26a-5p; hsa-miR-223-3p; hsa-miR-200a-3p; hsa-miR-141-3p;…
Pathways (miRWalk)	WP2034 Leptin signaling pathway	1	1.81e-07	4.18e-05	4.18e-05	87	hsa-miR-148a-3p; hsa-miR-378a-3p; hsa-miR-24-3p; hsa-miR-200c-3p; hsa-miR-296-3p; hsa-miR-99b-5p; hsa-let-7c-5p; hsa-let-7b-5p; hsa-let-7a-5p; hsa-miR-22-3p; hsa-let-7f-5p; hsa-miR-149-3p; hsa-miR-205-5p; hsa-miR-152-3p; hsa-miR-151a-3p; hsa-miR-21-5p; hsa-miR-100-5p; hsa-miR-30c-5p; hsa-miR-375-3p; hsa-miR-200b-3p; hsa-miR-99a-5p; hsa-miR-23b-3p; hsa-miR-423-3p; hsa-miR-203a-3p; hsa-miR-222-3p; …

## Sheet: Suppl.Table 2
MircoRNA	Parameter	r (spearman)	F (anova)	P	sign. P	adj. P	sign. adj. P	N	Category
hsa-miR-4516	Adiponectin [µg/ml]	0.453		0.021131	*	0.1902		58	Metabolic traits
hsa-miR-1246	BMI [kg/m2]	0.2755		0.029156	*	0.21146		63	Metabolic traits
hsa-miR-203a-3p	BMI [kg/m2]	-0.48		0.018704	*	0.27962		63	Metabolic traits
hsa-miR-26a-5p	BMI [kg/m2]	-0.4109		0.022456	*	0.19423		63	Metabolic traits
hsa-miR-1246	Bodyweight [kg]	0.257		0.042292	*	0.21146		63	Metabolic traits
hsa-miR-203a-3p	C-Peptid [pmol/L]	-0.4227		0.039604	*	0.27962		61	Metabolic traits
hsa-miR-26a-5p	C-Peptid [pmol/L]	-0.3632		0.048556	*	0.19423		61	Metabolic traits
hsa-miR-4516	C-Peptid [pmol/L]	-0.4192		0.03804	*	0.1902		61	Metabolic traits
hsa-miR-1246	Glucose [mmol/mol]	0.323		0.010446	*	0.20892		62	Metabolic traits
hsa-miR-26a-5p	Glucose [mmol/mol]	-0.4354		0.014363	*	0.19423		62	Metabolic traits
hsa-miR-26a-5p	Insulin [pmol/L]	-0.3762		0.041256	*	0.19423		61	Metabolic traits
hsa-miR-4516	Insulin [pmol/L]	-0.4838		0.015247	*	0.1902		61	Metabolic traits
hsa-miR-148a-3p	Free fatty acids [mmol/L]	-0.2513		0.048779	*	0.26509		62	Metabolic traits
hsa-miR-619-3p	Free fatty acids [mmol/L]	0.4466		0.049846	*	0.53037		62	Metabolic traits
hsa-miR-10400-5p	Gender		4.04219	0.0490336	*			60	Metabolic traits
hsa-miR-3168	Gender		4.09216	0.0478668	*			58	Metabolic traits
hsa-miR-1290	HDL cholesterol [mmol/L]	-0.2815		0.02665	*	0.12061		62	Metabolic traits
hsa-miR-1250-5p	HDL cholesterol [mmol/L]	-0.5652		0.011685	*	0.2337		62	Metabolic traits
hsa-miR-1290	Hip circumference [cm]	0.2555		0.043278	*	0.12061		63	Metabolic traits
hsa-miR-148a-3p	HOMA-IR	-0.2725		0.033935	*	0.26509		61	Metabolic traits
hsa-miR-26a-5p	HOMA-IR	-0.3775		0.040498	*	0.19423		61	Metabolic traits
hsa-miR-4516	HOMA-IR	-0.4292		0.033343	*	0.1902		61	Metabolic traits
hsa-miR-320e	Lean obese grouping		5.49886	0.0253946	*			34	Metabolic traits
hsa-miR-30d-5p	Lean obese grouping		4.48211	0.0452787	*			25	Metabolic traits
hsa-miR-1246	Leptin [ng/ml]	0.2643		0.039547	*	0.21146		61	Metabolic traits
hsa-miR-378a-3p	Leptin [ng/ml]	0.6294		0.010658	*	0.21317		61	Metabolic traits
hsa-miR-1290	Diastolic blood pressure [mmHg]	0.3465		0.048244	*	0.12061		33	Metabolic traits
hsa-miR-99a-5p	Diastolic blood pressure [mmHg]	0.4442		0.049751	*	0.59675		33	Metabolic traits
hsa-miR-1290	Systolic blood pressure [mmHg]	0.3668		0.035759	*	0.12061		33	Metabolic traits
hsa-miR-6785-5p	Systolic blood pressure [mmHg]	0.6862		0.041242	*	0.27471		33	Metabolic traits
hsa-miR-203a-5p	Systolic blood pressure [mmHg]	0.5989		0.034031	*	0.68061		33	Metabolic traits
hsa-miR-1290	Waist circumference [cm]	0.2633		0.037058	*	0.12061		63	Metabolic traits
hsa-miR-1290	BMI [kg/m2]	0.3266		0.0092743	**	0.061829		63	Metabolic traits
hsa-miR-1290	Bodyweight [kg]	0.3289		0.008758	**	0.061829		63	Metabolic traits
hsa-miR-1290	Glucose [mmol/mol]	0.3294		0.0089378	**	0.061829		62	Metabolic traits
hsa-let-7a-5p	Glucose [mmol/mol]	-0.4675		0.0012051	**	0.024103	*	62	Metabolic traits
hsa-miR-6731-5p	Diastolic blood pressure [mmHg]	-0.7903		0.0065142	**	0.13028		33	Metabolic traits
hsa-miR-1246	Adiponectin [µg/ml]	-0.0215		0.87249		0.89214		58	Metabolic traits
hsa-miR-1290	Adiponectin [µg/ml]	-0.06715		0.6156		0.648		58	Metabolic traits
hsa-miR-423-5p	Adiponectin [µg/ml]	0.1154		0.48869		0.97872		58	Metabolic traits
hsa-miR-6741-5p	Adiponectin [µg/ml]	0.0554		0.67882		0.98532		58	Metabolic traits
hsa-miR-148a-3p	Adiponectin [µg/ml]	0.1275		0.33924		0.67847		58	Metabolic traits
hsa-miR-378a-3p	Adiponectin [µg/ml]	0.1464		0.60238		0.74397		58	Metabolic traits
hsa-miR-6731-5p	Adiponectin [µg/ml]	-0.2618		0.32624		0.93601		58	Metabolic traits
hsa-miR-10400-5p	Adiponectin [µg/ml]	-0.07676		0.57294		0.9147		58	Metabolic traits
hsa-miR-320d	Adiponectin [µg/ml]	-0.002661		0.98509		0.98509		58	Metabolic traits
hsa-let-7c-5p	Adiponectin [µg/ml]	0.08762		0.58965		0.96046		58	Metabolic traits
hsa-let-7b-5p	Adiponectin [µg/ml]	0.06525		0.64828		0.76268		58	Metabolic traits
hsa-miR-320e	Adiponectin [µg/ml]	0.006855		0.97148		0.98012		58	Metabolic traits
hsa-let-7a-5p	Adiponectin [µg/ml]	0.05923		0.70861		0.78734		58	Metabolic traits
hsa-miR-184	Adiponectin [µg/ml]	-0.07008		0.71206		0.85213		58	Metabolic traits
hsa-miR-22-3p	Adiponectin [µg/ml]	0.3618		0.16898		0.95222		58	Metabolic traits
hsa-let-7f-5p	Adiponectin [µg/ml]	0.02933		0.87344		0.98151		58	Metabolic traits
hsa-miR-3168	Adiponectin [µg/ml]	0.2225		0.10582		0.77171		58	Metabolic traits
hsa-miR-6816-5p	Adiponectin [µg/ml]	0.01297		0.9335		0.98263		58	Metabolic traits
hsa-miR-619-3p	Adiponectin [µg/ml]	-0.03199		0.90181		0.99746		58	Metabolic traits
hsa-miR-151a-3p	Adiponectin [µg/ml]	0.1289		0.4145		0.86967		58	Metabolic traits
hsa-miR-1250-5p	Adiponectin [µg/ml]	0.06127		0.81674		0.95699		58	Metabolic traits
hsa-miR-21-5p	Adiponectin [µg/ml]	0.06256		0.74652		0.87825		58	Metabolic traits
hsa-miR-3976	Adiponectin [µg/ml]	0.09739		0.64969		0.83144		58	Metabolic traits
hsa-miR-375-3p	Adiponectin [µg/ml]	0.03387		0.81883		0.91261		58	Metabolic traits
hsa-miR-200b-3p	Adiponectin [µg/ml]	0.02024		0.91582		0.91582		58	Metabolic traits
hsa-miR-6728-5p	Adiponectin [µg/ml]	-0.2595		0.19057		0.97766		58	Metabolic traits
hsa-miR-99a-5p	Adiponectin [µg/ml]	0.2218		0.22955		0.59675		58	Metabolic traits
hsa-miR-203a-3p	Adiponectin [µg/ml]	0.1897		0.38419		0.48266		58	Metabolic traits
hsa-miR-30d-5p	Adiponectin [µg/ml]	0.2698		0.21239		0.98872		58	Metabolic traits
hsa-miR-26a-5p	Adiponectin [µg/ml]	0.3229		0.094055		0.25597		58	Metabolic traits
hsa-miR-6785-5p	Adiponectin [µg/ml]	0.4221		0.082412		0.27471		58	Metabolic traits
hsa-miR-92a-3p	Adiponectin [µg/ml]	0.3965		0.093881		0.66192		58	Metabolic traits
hsa-miR-122-5p	Adiponectin [µg/ml]	0.02408		0.9036		0.95116		58	Metabolic traits
hsa-miR-3960	Adiponectin [µg/ml]	0.1593		0.54024		0.95749		58	Metabolic traits
hsa-miR-4443	Adiponectin [µg/ml]	0.01961		0.941		0.941		58	Metabolic traits
hsa-miR-151b	Adiponectin [µg/ml]	0.1786		0.26911		0.93285		58	Metabolic traits
hsa-miR-203a-5p	Adiponectin [µg/ml]	0.1008		0.67192		0.76709		58	Metabolic traits
hsa-miR-92a-1-5p	Adiponectin [µg/ml]	0.3456		0.17439		0.88433		58	Metabolic traits
hsa-miR-423-5p	BMI [kg/m2]	-0.1465		0.36562		0.97872		63	Metabolic traits
hsa-miR-6741-5p	BMI [kg/m2]	0.001056		0.99358		0.9955		63	Metabolic traits
hsa-miR-148a-3p	BMI [kg/m2]	-0.1269		0.32464		0.67847		63	Metabolic traits
hsa-miR-378a-3p	BMI [kg/m2]	0.1971		0.46319		0.74397		63	Metabolic traits
hsa-miR-6731-5p	BMI [kg/m2]	0.1847		0.46151		0.93601		63	Metabolic traits
hsa-miR-10400-5p	BMI [kg/m2]	0.06713		0.60945		0.9147		63	Metabolic traits
hsa-miR-320d	BMI [kg/m2]	0.1094		0.42099		0.76544		63	Metabolic traits
hsa-let-7c-5p	BMI [kg/m2]	-0.0871		0.5728		0.96046		63	Metabolic traits
hsa-let-7b-5p	BMI [kg/m2]	-0.1913		0.16132		0.65321		63	Metabolic traits
hsa-miR-320e	BMI [kg/m2]	0.1178		0.50552		0.96214		63	Metabolic traits
hsa-let-7a-5p	BMI [kg/m2]	-0.1852		0.22236		0.67461		63	Metabolic traits
hsa-miR-184	BMI [kg/m2]	0.02346		0.89876		0.9658		63	Metabolic traits
hsa-miR-22-3p	BMI [kg/m2]	-0.2425		0.3308		0.95222		63	Metabolic traits
hsa-let-7f-5p	BMI [kg/m2]	-0.02521		0.8875		0.98151		63	Metabolic traits
hsa-miR-3168	BMI [kg/m2]	-0.08296		0.53484		0.77171		63	Metabolic traits
hsa-miR-6816-5p	BMI [kg/m2]	-0.01663		0.90962		0.98263		63	Metabolic traits
hsa-miR-619-3p	BMI [kg/m2]	-0.02556		0.91645		0.99746		63	Metabolic traits
hsa-miR-151a-3p	BMI [kg/m2]	0.005138		0.97351		0.97738		63	Metabolic traits
hsa-miR-1250-5p	BMI [kg/m2]	0.02982		0.90534		0.95699		63	Metabolic traits
hsa-miR-21-5p	BMI [kg/m2]	-0.1851		0.31746		0.79365		63	Metabolic traits
hsa-miR-3976	BMI [kg/m2]	0.1554		0.45656		0.83144		63	Metabolic traits
hsa-miR-375-3p	BMI [kg/m2]	-0.2466		0.078091		0.64279		63	Metabolic traits
hsa-miR-200b-3p	BMI [kg/m2]	-0.1049		0.55968		0.91582		63	Metabolic traits
hsa-miR-6728-5p	BMI [kg/m2]	-0.04516		0.81241		0.97766		63	Metabolic traits
hsa-miR-99a-5p	BMI [kg/m2]	0.1432		0.41772		0.59675		63	Metabolic traits
hsa-miR-30d-5p	BMI [kg/m2]	-0.3108		0.13055		0.98872		63	Metabolic traits
hsa-miR-6785-5p	BMI [kg/m2]	-0.1614		0.50767		0.72524		63	Metabolic traits
hsa-miR-92a-3p	BMI [kg/m2]	-0.3316		0.16548		0.66192		63	Metabolic traits
hsa-miR-122-5p	BMI [kg/m2]	0.07364		0.69806		0.94755		63	Metabolic traits
hsa-miR-3960	BMI [kg/m2]	0.02982		0.90534		0.95749		63	Metabolic traits
hsa-miR-4443	BMI [kg/m2]	0.3203		0.16842		0.76104		63	Metabolic traits
hsa-miR-4516	BMI [kg/m2]	-0.1802		0.37678		0.75355		63	Metabolic traits
hsa-miR-151b	BMI [kg/m2]	-0.02066		0.8966		0.9931		63	Metabolic traits
hsa-miR-203a-5p	BMI [kg/m2]	-0.2935		0.19603		0.7513		63	Metabolic traits
hsa-miR-92a-1-5p	BMI [kg/m2]	-0.2255		0.38272		0.88433		63	Metabolic traits
hsa-miR-423-5p	Bodyweight [kg]	-0.1338		0.40918		0.97872		63	Metabolic traits
hsa-miR-6741-5p	Bodyweight [kg]	0.02631		0.83752		0.98532		63	Metabolic traits
hsa-miR-148a-3p	Bodyweight [kg]	-0.04097		0.75132		0.83672		63	Metabolic traits
hsa-miR-378a-3p	Bodyweight [kg]	0.2441		0.36092		0.74397		63	Metabolic traits
hsa-miR-6731-5p	Bodyweight [kg]	0.2095		0.4025		0.93601		63	Metabolic traits
hsa-miR-10400-5p	Bodyweight [kg]	0.1445		0.26976		0.9147		63	Metabolic traits
hsa-miR-320d	Bodyweight [kg]	0.1124		0.40828		0.76544		63	Metabolic traits
hsa-let-7c-5p	Bodyweight [kg]	-0.006483		0.9669		0.97069		63	Metabolic traits
hsa-let-7b-5p	Bodyweight [kg]	-0.1768		0.19596		0.65321		63	Metabolic traits
hsa-miR-320e	Bodyweight [kg]	0.2205		0.20941		0.96214		63	Metabolic traits
hsa-let-7a-5p	Bodyweight [kg]	-0.1872		0.2174		0.67461		63	Metabolic traits
hsa-miR-184	Bodyweight [kg]	0.09787		0.59277		0.84681		63	Metabolic traits
hsa-miR-22-3p	Bodyweight [kg]	-0.162		0.5193		0.95222		63	Metabolic traits
hsa-let-7f-5p	Bodyweight [kg]	-0.01451		0.93538		0.98151		63	Metabolic traits
hsa-miR-3168	Bodyweight [kg]	-0.09545		0.47498		0.77171		63	Metabolic traits
hsa-miR-6816-5p	Bodyweight [kg]	0.05857		0.68851		0.98263		63	Metabolic traits
hsa-miR-619-3p	Bodyweight [kg]	-0.04812		0.84122		0.99746		63	Metabolic traits
hsa-miR-151a-3p	Bodyweight [kg]	0.06482		0.67135		0.86967		63	Metabolic traits
hsa-miR-1250-5p	Bodyweight [kg]	0.07193		0.77019		0.95699		63	Metabolic traits
hsa-miR-21-5p	Bodyweight [kg]	-0.1363		0.46313		0.83059		63	Metabolic traits
hsa-miR-3976	Bodyweight [kg]	0.08538		0.68399		0.83144		63	Metabolic traits
hsa-miR-375-3p	Bodyweight [kg]	-0.2072		0.14025		0.64279		63	Metabolic traits
hsa-miR-200b-3p	Bodyweight [kg]	-0.07888		0.66153		0.91582		63	Metabolic traits
hsa-miR-6728-5p	Bodyweight [kg]	0.06518		0.73145		0.97766		63	Metabolic traits
hsa-miR-99a-5p	Bodyweight [kg]	0.1807		0.30502		0.59675		63	Metabolic traits
hsa-miR-203a-3p	Bodyweight [kg]	-0.393		0.058408		0.27962		63	Metabolic traits
hsa-miR-30d-5p	Bodyweight [kg]	-0.3438		0.092876		0.98872		63	Metabolic traits
hsa-miR-26a-5p	Bodyweight [kg]	-0.3222		0.07756		0.25597		63	Metabolic traits
hsa-miR-6785-5p	Bodyweight [kg]	-0.04912		0.84284		0.98176		63	Metabolic traits
hsa-miR-92a-3p	Bodyweight [kg]	-0.3333		0.16315		0.66192		63	Metabolic traits
hsa-miR-122-5p	Bodyweight [kg]	0.08699		0.64648		0.94755		63	Metabolic traits
hsa-miR-3960	Bodyweight [kg]	0.09825		0.68869		0.95749		63	Metabolic traits
hsa-miR-4443	Bodyweight [kg]	0.3805		0.098803		0.76104		63	Metabolic traits
hsa-miR-4516	Bodyweight [kg]	-0.1891		0.35335		0.75355		63	Metabolic traits
hsa-miR-151b	Bodyweight [kg]	0.02715		0.8643		0.9931		63	Metabolic traits
hsa-miR-203a-5p	Bodyweight [kg]	-0.1935		0.39893		0.76571		63	Metabolic traits
hsa-miR-92a-1-5p	Bodyweight [kg]	-0.2574		0.3174		0.88433		63	Metabolic traits
hsa-miR-1246	Total cholesterol [mmol/L]	0.01758		0.89214		0.89214		62	Metabolic traits
hsa-miR-1290	Total cholesterol [mmol/L]	-0.01015		0.9376		0.9376		62	Metabolic traits
hsa-miR-423-5p	Total cholesterol [mmol/L]	0.08143		0.61741		0.97872		62	Metabolic traits
hsa-miR-6741-5p	Total cholesterol [mmol/L]	-0.07326		0.57149		0.98532		62	Metabolic traits
hsa-miR-148a-3p	Total cholesterol [mmol/L]	0.06276		0.62798		0.83672		62	Metabolic traits
hsa-miR-378a-3p	Total cholesterol [mmol/L]	0.3812		0.14522		0.72608		62	Metabolic traits
hsa-miR-6731-5p	Total cholesterol [mmol/L]	-0.1446		0.56713		0.93601		62	Metabolic traits
hsa-miR-10400-5p	Total cholesterol [mmol/L]	-0.1169		0.37361		0.9147		62	Metabolic traits
hsa-miR-320d	Total cholesterol [mmol/L]	0.08032		0.55623		0.79461		62	Metabolic traits
hsa-let-7c-5p	Total cholesterol [mmol/L]	-0.119		0.44153		0.96046		62	Metabolic traits
hsa-let-7b-5p	Total cholesterol [mmol/L]	-0.03644		0.79169		0.79169		62	Metabolic traits
hsa-miR-320e	Total cholesterol [mmol/L]	-0.04529		0.80238		0.96214		62	Metabolic traits
hsa-let-7a-5p	Total cholesterol [mmol/L]	0.1258		0.4104		0.67461		62	Metabolic traits
hsa-miR-184	Total cholesterol [mmol/L]	-0.3164		0.07771		0.55831		62	Metabolic traits
hsa-miR-22-3p	Total cholesterol [mmol/L]	0.3678		0.13323		0.95222		62	Metabolic traits
hsa-let-7f-5p	Total cholesterol [mmol/L]	0.04416		0.80414		0.98151		62	Metabolic traits
hsa-miR-3168	Total cholesterol [mmol/L]	0.1538		0.25349		0.77171		62	Metabolic traits
hsa-miR-6816-5p	Total cholesterol [mmol/L]	-0.1499		0.30911		0.98263		62	Metabolic traits
hsa-miR-619-3p	Total cholesterol [mmol/L]	0.1843		0.43671		0.99746		62	Metabolic traits
hsa-miR-151a-3p	Total cholesterol [mmol/L]	0.06503		0.67128		0.86967		62	Metabolic traits
hsa-miR-1250-5p	Total cholesterol [mmol/L]	-0.1615		0.50898		0.95699		62	Metabolic traits
hsa-miR-21-5p	Total cholesterol [mmol/L]	-0.1337		0.47336		0.83059		62	Metabolic traits
hsa-miR-3976	Total cholesterol [mmol/L]	0.1287		0.54743		0.83144		62	Metabolic traits
hsa-miR-375-3p	Total cholesterol [mmol/L]	0.06752		0.63782		0.85043		62	Metabolic traits
hsa-miR-200b-3p	Total cholesterol [mmol/L]	0.2029		0.25742		0.91582		62	Metabolic traits
hsa-miR-6728-5p	Total cholesterol [mmol/L]	-0.00534		0.97766		0.97766		62	Metabolic traits
hsa-miR-99a-5p	Total cholesterol [mmol/L]	0.1626		0.35823		0.59675		62	Metabolic traits
hsa-miR-203a-3p	Total cholesterol [mmol/L]	-0.1144		0.59462		0.66069		62	Metabolic traits
hsa-miR-30d-5p	Total cholesterol [mmol/L]	0.1		0.63423		0.98872		62	Metabolic traits
hsa-miR-26a-5p	Total cholesterol [mmol/L]	-0.1587		0.39386		0.52515		62	Metabolic traits
hsa-miR-6785-5p	Total cholesterol [mmol/L]	-0.2446		0.3266		0.65319		62	Metabolic traits
hsa-miR-92a-3p	Total cholesterol [mmol/L]	0.04039		0.86961		0.91538		62	Metabolic traits
hsa-miR-122-5p	Total cholesterol [mmol/L]	0.09188		0.62796		0.94755		62	Metabolic traits
hsa-miR-3960	Total cholesterol [mmol/L]	0.4028		0.087281		0.87281		62	Metabolic traits
hsa-miR-4443	Total cholesterol [mmol/L]	-0.04361		0.85618		0.941		62	Metabolic traits
hsa-miR-4516	Total cholesterol [mmol/L]	0.04036		0.84482		0.917		62	Metabolic traits
hsa-miR-151b	Total cholesterol [mmol/L]	0.134		0.39739		0.93285		62	Metabolic traits
hsa-miR-203a-5p	Total cholesterol [mmol/L]	-0.2481		0.27701		0.7513		62	Metabolic traits
hsa-miR-92a-1-5p	Total cholesterol [mmol/L]	0.135		0.60552		0.88433		62	Metabolic traits
hsa-miR-1246	C-Peptid [pmol/L]	0.1346		0.30085		0.3548		61	Metabolic traits
hsa-miR-1290	C-Peptid [pmol/L]	0.188		0.14684		0.20977		61	Metabolic traits
hsa-miR-423-5p	C-Peptid [pmol/L]	-0.07121		0.66238		0.97872		61	Metabolic traits
hsa-miR-6741-5p	C-Peptid [pmol/L]	-0.03268		0.80255		0.98532		61	Metabolic traits
hsa-miR-148a-3p	C-Peptid [pmol/L]	-0.2367		0.066273		0.26509		61	Metabolic traits
hsa-miR-378a-3p	C-Peptid [pmol/L]	0.15		0.57858		0.74397		61	Metabolic traits
hsa-miR-6731-5p	C-Peptid [pmol/L]	0.2281		0.36117		0.93601		61	Metabolic traits
hsa-miR-10400-5p	C-Peptid [pmol/L]	-0.06646		0.61701		0.9147		61	Metabolic traits
hsa-miR-320d	C-Peptid [pmol/L]	0.1603		0.23793		0.76544		61	Metabolic traits
hsa-let-7c-5p	C-Peptid [pmol/L]	0.1128		0.47132		0.96046		61	Metabolic traits
hsa-let-7b-5p	C-Peptid [pmol/L]	-0.1558		0.26073		0.6626		61	Metabolic traits
hsa-miR-320e	C-Peptid [pmol/L]	-0.07718		0.67461		0.96214		61	Metabolic traits
hsa-let-7a-5p	C-Peptid [pmol/L]	-0.2147		0.16169		0.67461		61	Metabolic traits
hsa-miR-184	C-Peptid [pmol/L]	0.1833		0.31524		0.55831		61	Metabolic traits
hsa-miR-22-3p	C-Peptid [pmol/L]	0.02698		0.91814		0.97831		61	Metabolic traits
hsa-let-7f-5p	C-Peptid [pmol/L]	-0.1035		0.56667		0.98151		61	Metabolic traits
hsa-miR-3168	C-Peptid [pmol/L]	-0.1422		0.29574		0.77171		61	Metabolic traits
hsa-miR-6816-5p	C-Peptid [pmol/L]	-0.04955		0.74081		0.98263		61	Metabolic traits
hsa-miR-619-3p	C-Peptid [pmol/L]	-0.05491		0.81816		0.99746		61	Metabolic traits
hsa-miR-151a-3p	C-Peptid [pmol/L]	0.04102		0.79151		0.87946		61	Metabolic traits
hsa-miR-1250-5p	C-Peptid [pmol/L]	0.2263		0.34993		0.95699		61	Metabolic traits
hsa-miR-21-5p	C-Peptid [pmol/L]	0.01357		0.94325		0.9784		61	Metabolic traits
hsa-miR-3976	C-Peptid [pmol/L]	0.3252		0.13002		0.83144		61	Metabolic traits
hsa-miR-375-3p	C-Peptid [pmol/L]	-0.1184		0.41272		0.68787		61	Metabolic traits
hsa-miR-200b-3p	C-Peptid [pmol/L]	-0.07087		0.69513		0.91582		61	Metabolic traits
hsa-miR-6728-5p	C-Peptid [pmol/L]	0.01313		0.94511		0.97766		61	Metabolic traits
hsa-miR-99a-5p	C-Peptid [pmol/L]	0.1091		0.54544		0.72725		61	Metabolic traits
hsa-miR-30d-5p	C-Peptid [pmol/L]	-0.0007692		0.99853		0.99853		61	Metabolic traits
hsa-miR-6785-5p	C-Peptid [pmol/L]	-0.4514		0.060029		0.27471		61	Metabolic traits
hsa-miR-92a-3p	C-Peptid [pmol/L]	-0.2246		0.35377		0.76965		61	Metabolic traits
hsa-miR-122-5p	C-Peptid [pmol/L]	0.003942		0.98381		0.98381		61	Metabolic traits
hsa-miR-3960	C-Peptid [pmol/L]	0.05263		0.83704		0.95749		61	Metabolic traits
hsa-miR-4443	C-Peptid [pmol/L]	0.1579		0.50457		0.941		61	Metabolic traits
hsa-miR-151b	C-Peptid [pmol/L]	-0.08903		0.5799		0.9931		61	Metabolic traits
hsa-miR-203a-5p	C-Peptid [pmol/L]	-0.2377		0.2994		0.7513		61	Metabolic traits
hsa-miR-92a-1-5p	C-Peptid [pmol/L]	-0.1495		0.56586		0.88433		61	Metabolic traits
hsa-miR-423-5p	Glucose [mmol/mol]	-0.2166		0.17949		0.97872		62	Metabolic traits
hsa-miR-6741-5p	Glucose [mmol/mol]	-0.22		0.085839		0.98532		62	Metabolic traits
hsa-miR-148a-3p	Glucose [mmol/mol]	-0.2448		0.055122		0.26509		62	Metabolic traits
hsa-miR-378a-3p	Glucose [mmol/mol]	0.01621		0.95248		0.95248		62	Metabolic traits
hsa-miR-6731-5p	Glucose [mmol/mol]	0.03717		0.88358		0.93601		62	Metabolic traits
hsa-miR-10400-5p	Glucose [mmol/mol]	0.002918		0.98235		0.99294		62	Metabolic traits
hsa-miR-320d	Glucose [mmol/mol]	0.09479		0.4871		0.79461		62	Metabolic traits
hsa-let-7c-5p	Glucose [mmol/mol]	-0.2055		0.18072		0.96046		62	Metabolic traits
hsa-let-7b-5p	Glucose [mmol/mol]	-0.2581		0.057137		0.64027		62	Metabolic traits
hsa-miR-320e	Glucose [mmol/mol]	-0.06938		0.70123		0.96214		62	Metabolic traits
hsa-miR-184	Glucose [mmol/mol]	-0.003851		0.98331		0.98331		62	Metabolic traits
hsa-miR-22-3p	Glucose [mmol/mol]	-0.1136		0.65362		0.95222		62	Metabolic traits
hsa-let-7f-5p	Glucose [mmol/mol]	-0.103		0.56204		0.98151		62	Metabolic traits
hsa-miR-3168	Glucose [mmol/mol]	-0.1523		0.2581		0.77171		62	Metabolic traits
hsa-miR-6816-5p	Glucose [mmol/mol]	-0.1936		0.18732		0.98263		62	Metabolic traits
hsa-miR-619-3p	Glucose [mmol/mol]	0.01279		0.95733		0.99746		62	Metabolic traits
hsa-miR-151a-3p	Glucose [mmol/mol]	0.1022		0.50408		0.86967		62	Metabolic traits
hsa-miR-1250-5p	Glucose [mmol/mol]	0.02808		0.90914		0.95699		62	Metabolic traits
hsa-miR-21-5p	Glucose [mmol/mol]	-0.2304		0.21245		0.79365		62	Metabolic traits
hsa-miR-3976	Glucose [mmol/mol]	0.06742		0.75427		0.83144		62	Metabolic traits
hsa-miR-375-3p	Glucose [mmol/mol]	-0.1866		0.18972		0.64279		62	Metabolic traits
hsa-miR-200b-3p	Glucose [mmol/mol]	-0.2229		0.21243		0.91582		62	Metabolic traits
hsa-miR-6728-5p	Glucose [mmol/mol]	0.2749		0.1415		0.97766		62	Metabolic traits
hsa-miR-99a-5p	Glucose [mmol/mol]	-0.03684		0.83612		0.83612		62	Metabolic traits
hsa-miR-203a-3p	Glucose [mmol/mol]	-0.2264		0.28745		0.41065		62	Metabolic traits
hsa-miR-30d-5p	Glucose [mmol/mol]	-0.2087		0.31674		0.98872		62	Metabolic traits
hsa-miR-6785-5p	Glucose [mmol/mol]	-0.03717		0.88358		0.98176		62	Metabolic traits
hsa-miR-92a-3p	Glucose [mmol/mol]	-0.4547		0.050468		0.66192		62	Metabolic traits
hsa-miR-122-5p	Glucose [mmol/mol]	-0.1146		0.54633		0.94755		62	Metabolic traits
hsa-miR-3960	Glucose [mmol/mol]	0.1887		0.43917		0.95749		62	Metabolic traits
hsa-miR-4443	Glucose [mmol/mol]	-0.06393		0.78887		0.941		62	Metabolic traits
hsa-miR-4516	Glucose [mmol/mol]	-0.0807		0.69515		0.90145		62	Metabolic traits
hsa-miR-151b	Glucose [mmol/mol]	0.1278		0.41978		0.93285		62	Metabolic traits
hsa-miR-203a-5p	Glucose [mmol/mol]	-0.1677		0.46748		0.76571		62	Metabolic traits
hsa-miR-92a-1-5p	Glucose [mmol/mol]	-0.4071		0.10481		0.88433		62	Metabolic traits
hsa-miR-1246	Insulin [pmol/L]	0.1571		0.22657		0.3548		61	Metabolic traits
hsa-miR-1290	Insulin [pmol/L]	0.2202		0.088223		0.1604		61	Metabolic traits
hsa-miR-423-5p	Insulin [pmol/L]	-0.001689		0.99217		0.99217		61	Metabolic traits
hsa-miR-6741-5p	Insulin [pmol/L]	-0.04228		0.74629		0.98532		61	Metabolic traits
hsa-miR-148a-3p	Insulin [pmol/L]	-0.2492		0.052769		0.26509		61	Metabolic traits
hsa-miR-378a-3p	Insulin [pmol/L]	0.2353		0.37902		0.74397		61	Metabolic traits
hsa-miR-6731-5p	Insulin [pmol/L]	0.354		0.14988		0.93601		61	Metabolic traits
hsa-miR-10400-5p	Insulin [pmol/L]	-0.05035		0.70489		0.92129		61	Metabolic traits
hsa-miR-320d	Insulin [pmol/L]	0.05304		0.6971		0.82012		61	Metabolic traits
hsa-let-7c-5p	Insulin [pmol/L]	0.1999		0.19797		0.96046		61	Metabolic traits
hsa-let-7b-5p	Insulin [pmol/L]	-0.1018		0.46382		0.6626		61	Metabolic traits
hsa-miR-320e	Insulin [pmol/L]	-0.05242		0.77517		0.96214		61	Metabolic traits
hsa-let-7a-5p	Insulin [pmol/L]	-0.1199		0.43674		0.67461		61	Metabolic traits
hsa-miR-184	Insulin [pmol/L]	0.2128		0.24224		0.55831		61	Metabolic traits
hsa-miR-22-3p	Insulin [pmol/L]	0.06373		0.80939		0.95222		61	Metabolic traits
hsa-let-7f-5p	Insulin [pmol/L]	-0.0869		0.62943		0.98151		61	Metabolic traits
hsa-miR-3168	Insulin [pmol/L]	-0.02208		0.87169		0.93504		61	Metabolic traits
hsa-miR-6816-5p	Insulin [pmol/L]	-0.09384		0.5304		0.98263		61	Metabolic traits
hsa-miR-619-3p	Insulin [pmol/L]	-0.08722		0.71434		0.99746		61	Metabolic traits
hsa-miR-151a-3p	Insulin [pmol/L]	0.1006		0.51446		0.86967		61	Metabolic traits
hsa-miR-1250-5p	Insulin [pmol/L]	0.1982		0.41421		0.95699		61	Metabolic traits
hsa-miR-21-5p	Insulin [pmol/L]	-0.09321		0.62294		0.83059		61	Metabolic traits
hsa-miR-3976	Insulin [pmol/L]	0.2955		0.17072		0.83144		61	Metabolic traits
hsa-miR-375-3p	Insulin [pmol/L]	-0.1316		0.36221		0.67626		61	Metabolic traits
hsa-miR-200b-3p	Insulin [pmol/L]	-0.02941		0.87091		0.91582		61	Metabolic traits
hsa-miR-6728-5p	Insulin [pmol/L]	-0.05628		0.76714		0.97766		61	Metabolic traits
hsa-miR-99a-5p	Insulin [pmol/L]	0.1915		0.28444		0.59675		61	Metabolic traits
hsa-miR-203a-3p	Insulin [pmol/L]	-0.3774		0.069904		0.27962		61	Metabolic traits
hsa-miR-30d-5p	Insulin [pmol/L]	-0.1454		0.48636		0.98872		61	Metabolic traits
hsa-miR-6785-5p	Insulin [pmol/L]	-0.4551		0.059435		0.27471		61	Metabolic traits
hsa-miR-92a-3p	Insulin [pmol/L]	-0.2404		0.32016		0.76965		61	Metabolic traits
hsa-miR-122-5p	Insulin [pmol/L]	0.1227		0.52459		0.94755		61	Metabolic traits
hsa-miR-3960	Insulin [pmol/L]	0.06089		0.8114		0.95749		61	Metabolic traits
hsa-miR-4443	Insulin [pmol/L]	0.2376		0.31168		0.7792		61	Metabolic traits
hsa-miR-151b	Insulin [pmol/L]	0.01254		0.9381		0.9931		61	Metabolic traits
hsa-miR-203a-5p	Insulin [pmol/L]	-0.09351		0.6862		0.76709		61	Metabolic traits
hsa-miR-92a-1-5p	Insulin [pmol/L]	-0.1593		0.54024		0.88433		61	Metabolic traits
hsa-miR-1246	Fatmass [%]	0.2381		0.089174		0.26038		52	Metabolic traits
hsa-miR-1290	Fatmass [%]	0.2643		0.058284		0.12952		52	Metabolic traits
hsa-miR-423-5p	Fatmass [%]	0.02593		0.88611		0.99217		52	Metabolic traits
hsa-miR-6741-5p	Fatmass [%]	0.1289		0.36262		0.98532		52	Metabolic traits
hsa-miR-148a-3p	Fatmass [%]	-0.1896		0.18267		0.6089		52	Metabolic traits
hsa-miR-378a-3p	Fatmass [%]	0.2786		0.31381		0.74397		52	Metabolic traits
hsa-miR-6731-5p	Fatmass [%]	0.02476		0.93601		0.93601		52	Metabolic traits
hsa-miR-10400-5p	Fatmass [%]	0.03993		0.78309		0.92129		52	Metabolic traits
hsa-miR-320d	Fatmass [%]	0.01068		0.94449		0.98509		52	Metabolic traits
hsa-let-7c-5p	Fatmass [%]	0.006445		0.97069		0.97069		52	Metabolic traits
hsa-let-7b-5p	Fatmass [%]	-0.2088		0.16374		0.65321		52	Metabolic traits
hsa-miR-320e	Fatmass [%]	0.1099		0.55601		0.96214		52	Metabolic traits
hsa-let-7a-5p	Fatmass [%]	-0.09642		0.56473		0.70591		52	Metabolic traits
hsa-miR-184	Fatmass [%]	-0.07425		0.72431		0.85213		52	Metabolic traits
hsa-miR-22-3p	Fatmass [%]	0.01099		0.97831		0.97831		52	Metabolic traits
hsa-let-7f-5p	Fatmass [%]	0.2018		0.28478		0.98151		52	Metabolic traits
hsa-miR-3168	Fatmass [%]	0.1092		0.45984		0.77171		52	Metabolic traits
hsa-miR-6816-5p	Fatmass [%]	-0.06885		0.66884		0.98263		52	Metabolic traits
hsa-miR-619-3p	Fatmass [%]	-0.01475		0.95519		0.99746		52	Metabolic traits
hsa-miR-151a-3p	Fatmass [%]	-0.07468		0.65589		0.86967		52	Metabolic traits
hsa-miR-1250-5p	Fatmass [%]	-0.1089		0.71096		0.95699		52	Metabolic traits
hsa-miR-21-5p	Fatmass [%]	-0.3354		0.093886		0.79365		52	Metabolic traits
hsa-miR-3976	Fatmass [%]	0.2964		0.20454		0.83144		52	Metabolic traits
hsa-miR-375-3p	Fatmass [%]	-0.2743		0.07153		0.64279		52	Metabolic traits
hsa-miR-200b-3p	Fatmass [%]	0.1192		0.53783		0.91582		52	Metabolic traits
hsa-miR-6728-5p	Fatmass [%]	-0.138		0.52026		0.97766		52	Metabolic traits
hsa-miR-99a-5p	Fatmass [%]	0.2993		0.10812		0.59675		52	Metabolic traits
hsa-miR-203a-3p	Fatmass [%]	-0.3813		0.088114		0.29371		52	Metabolic traits
hsa-miR-30d-5p	Fatmass [%]	-0.1627		0.46951		0.98872		52	Metabolic traits
hsa-miR-26a-5p	Fatmass [%]	-0.3151		0.10239		0.25597		52	Metabolic traits
hsa-miR-6785-5p	Fatmass [%]	-0.02208		0.93533		0.98455		52	Metabolic traits
hsa-miR-92a-3p	Fatmass [%]	-0.04782		0.85537		0.91538		52	Metabolic traits
hsa-miR-122-5p	Fatmass [%]	0.2882		0.16241		0.94755		52	Metabolic traits
hsa-miR-3960	Fatmass [%]	0.3053		0.23336		0.95749		52	Metabolic traits
hsa-miR-4443	Fatmass [%]	0.3896		0.15111		0.76104		52	Metabolic traits
hsa-miR-4516	Fatmass [%]	0.03671		0.87115		0.917		52	Metabolic traits
hsa-miR-151b	Fatmass [%]	-0.03182		0.856		0.9931		52	Metabolic traits
hsa-miR-203a-5p	Fatmass [%]	-0.2677		0.26792		0.7513		52	Metabolic traits
hsa-miR-92a-1-5p	Fatmass [%]	0.03932		0.88935		0.91944		52	Metabolic traits
hsa-miR-1246	Free fatty acids [mmol/L]	0.1962		0.12634		0.28076		62	Metabolic traits
hsa-miR-1290	Free fatty acids [mmol/L]	0.1654		0.19879		0.24849		62	Metabolic traits
hsa-miR-423-5p	Free fatty acids [mmol/L]	0.09893		0.54364		0.97872		62	Metabolic traits
hsa-miR-6741-5p	Free fatty acids [mmol/L]	-0.0007306		0.9955		0.9955		62	Metabolic traits
hsa-miR-378a-3p	Free fatty acids [mmol/L]	0.2165		0.42062		0.74397		62	Metabolic traits
hsa-miR-6731-5p	Free fatty acids [mmol/L]	-0.1187		0.63887		0.93601		62	Metabolic traits
hsa-miR-10400-5p	Free fatty acids [mmol/L]	-0.06157		0.64029		0.9147		62	Metabolic traits
hsa-miR-320d	Free fatty acids [mmol/L]	-0.1339		0.32509		0.76544		62	Metabolic traits
hsa-let-7c-5p	Free fatty acids [mmol/L]	0.04569		0.76837		0.96046		62	Metabolic traits
hsa-let-7b-5p	Free fatty acids [mmol/L]	0.06612		0.63148		0.76268		62	Metabolic traits
hsa-miR-320e	Free fatty acids [mmol/L]	0.06272		0.72878		0.96214		62	Metabolic traits
hsa-let-7a-5p	Free fatty acids [mmol/L]	-0.01299		0.93252		0.93252		62	Metabolic traits
hsa-miR-184	Free fatty acids [mmol/L]	0.2024		0.26654		0.55831		62	Metabolic traits
hsa-miR-22-3p	Free fatty acids [mmol/L]	-0.08678		0.73207		0.95222		62	Metabolic traits
hsa-let-7f-5p	Free fatty acids [mmol/L]	-0.004128		0.98151		0.98151		62	Metabolic traits
hsa-miR-3168	Free fatty acids [mmol/L]	0.1475		0.27348		0.77171		62	Metabolic traits
hsa-miR-6816-5p	Free fatty acids [mmol/L]	-0.2068		0.15854		0.98263		62	Metabolic traits
hsa-miR-151a-3p	Free fatty acids [mmol/L]	-0.1791		0.23919		0.86967		62	Metabolic traits
hsa-miR-1250-5p	Free fatty acids [mmol/L]	-0.07909		0.74758		0.95699		62	Metabolic traits
hsa-miR-21-5p	Free fatty acids [mmol/L]	-0.1666		0.37039		0.82308		62	Metabolic traits
hsa-miR-3976	Free fatty acids [mmol/L]	-0.158		0.461		0.83144		62	Metabolic traits
hsa-miR-375-3p	Free fatty acids [mmol/L]	0.01381		0.92339		0.95627		62	Metabolic traits
hsa-miR-200b-3p	Free fatty acids [mmol/L]	-0.126		0.48458		0.91582		62	Metabolic traits
hsa-miR-6728-5p	Free fatty acids [mmol/L]	-0.1104		0.5615		0.97766		62	Metabolic traits
hsa-miR-99a-5p	Free fatty acids [mmol/L]	0.172		0.33081		0.59675		62	Metabolic traits
hsa-miR-203a-3p	Free fatty acids [mmol/L]	-0.01567		0.94208		0.94208		62	Metabolic traits
hsa-miR-30d-5p	Free fatty acids [mmol/L]	-0.02348		0.9113		0.98872		62	Metabolic traits
hsa-miR-26a-5p	Free fatty acids [mmol/L]	0.1214		0.51517		0.60609		62	Metabolic traits
hsa-miR-6785-5p	Free fatty acids [mmol/L]	0.2284		0.36194		0.65806		62	Metabolic traits
hsa-miR-92a-3p	Free fatty acids [mmol/L]	0.08428		0.73156		0.91538		62	Metabolic traits
hsa-miR-122-5p	Free fatty acids [mmol/L]	-0.2492		0.18424		0.94755		62	Metabolic traits
hsa-miR-3960	Free fatty acids [mmol/L]	0.02457		0.92046		0.95749		62	Metabolic traits
hsa-miR-4443	Free fatty acids [mmol/L]	0.04817		0.84016		0.941		62	Metabolic traits
hsa-miR-4516	Free fatty acids [mmol/L]	0.1187		0.56367		0.90145		62	Metabolic traits
hsa-miR-151b	Free fatty acids [mmol/L]	-0.1749		0.26798		0.93285		62	Metabolic traits
hsa-miR-203a-5p	Free fatty acids [mmol/L]	0.05982		0.79674		0.79674		62	Metabolic traits
hsa-miR-92a-1-5p	Free fatty acids [mmol/L]	0.04417		0.86632		0.91944		62	Metabolic traits
hsa-miR-1246	Gender		0.0187236	0.891612				63	Metabolic traits
hsa-miR-1290	Gender		0.0108851	0.917249				63	Metabolic traits
hsa-miR-423-5p	Gender		1.49228	0.229388				40	Metabolic traits
hsa-miR-6741-5p	Gender		0.0354671	0.851245				63	Metabolic traits
hsa-miR-148a-3p	Gender		2.36236	0.129551				62	Metabolic traits
hsa-miR-378a-3p	Gender		0.00545436	0.942172				16	Metabolic traits
hsa-miR-6731-5p	Gender		0.111632	0.742633				18	Metabolic traits
hsa-miR-320d	Gender		0.140256	0.709494				56	Metabolic traits
hsa-let-7c-5p	Gender		0.00866632	0.926272				44	Metabolic traits
hsa-let-7b-5p	Gender		0.286001	0.595032				55	Metabolic traits
hsa-miR-320e	Gender		0.267587	0.608513				34	Metabolic traits
hsa-let-7a-5p	Gender		0.000462915	0.982934				45	Metabolic traits
hsa-miR-184	Gender		0.0523138	0.820637				32	Metabolic traits
hsa-miR-22-3p	Gender		0.434219	0.519298				18	Metabolic traits
hsa-let-7f-5p	Gender		0.968935	0.33233				34	Metabolic traits
hsa-miR-6816-5p	Gender		0.426529	0.516879				49	Metabolic traits
hsa-miR-619-3p	Gender		0.00471063	0.946038				20	Metabolic traits
hsa-miR-151a-3p	Gender		0.0247327	0.875771				45	Metabolic traits
hsa-miR-1250-5p	Gender		3.71806	0.0706999				19	Metabolic traits
hsa-miR-21-5p	Gender		0.00973649	0.922076				31	Metabolic traits
hsa-miR-3976	Gender		0.119234	0.733005				25	Metabolic traits
hsa-miR-375-3p	Gender		0.3536	0.554764				52	Metabolic traits
hsa-miR-200b-3p	Gender		3.51162E-05	0.99531				33	Metabolic traits
hsa-miR-6728-5p	Gender		1.11019	0.301049				30	Metabolic traits
hsa-miR-99a-5p	Gender		0.00590843	0.939208				34	Metabolic traits
hsa-miR-203a-3p	Gender		0.32817	0.572548				24	Metabolic traits
hsa-miR-30d-5p	Gender		0.454325	0.507007				25	Metabolic traits
hsa-miR-26a-5p	Gender		2.42924	0.129938				31	Metabolic traits
hsa-miR-6785-5p	Gender		0.112572	0.741339				19	Metabolic traits
hsa-miR-92a-3p	Gender		1.80854	0.196352				19	Metabolic traits
hsa-miR-122-5p	Gender		0.0539431	0.818028				30	Metabolic traits
hsa-miR-3960	Gender		0.139603	0.713295				19	Metabolic traits
hsa-miR-4443	Gender		0.100253	0.755169				20	Metabolic traits
hsa-miR-4516	Gender		0.0146486	0.904674				26	Metabolic traits
hsa-miR-151b	Gender		0.0185603	0.892318				42	Metabolic traits
hsa-miR-203a-5p	Gender		0.818407	0.376975				21	Metabolic traits
hsa-miR-92a-1-5p	Gender		1.37152	0.259819				17	Metabolic traits
hsa-miR-1246	HbA1c [mmol/L]	-0.0363		0.78307		0.87008		60	Metabolic traits
hsa-miR-1290	HbA1c [mmol/L]	0.06912		0.59976		0.648		60	Metabolic traits
hsa-miR-423-5p	HbA1c [mmol/L]	0.06798		0.6851		0.97872		60	Metabolic traits
hsa-miR-6741-5p	HbA1c [mmol/L]	-0.1612		0.2184		0.98532		60	Metabolic traits
hsa-miR-148a-3p	HbA1c [mmol/L]	-0.05806		0.65949		0.83672		60	Metabolic traits
hsa-miR-378a-3p	HbA1c [mmol/L]	0.08222		0.77083		0.8114		60	Metabolic traits
hsa-miR-6731-5p	HbA1c [mmol/L]	-0.125		0.62116		0.93601		60	Metabolic traits
hsa-miR-10400-5p	HbA1c [mmol/L]	0.1212		0.36469		0.9147		60	Metabolic traits
hsa-miR-320d	HbA1c [mmol/L]	0.02928		0.83353		0.92614		60	Metabolic traits
hsa-let-7c-5p	HbA1c [mmol/L]	0.07529		0.63132		0.96046		60	Metabolic traits
hsa-let-7b-5p	HbA1c [mmol/L]	0.09154		0.51448		0.68597		60	Metabolic traits
hsa-miR-320e	HbA1c [mmol/L]	-0.08799		0.63202		0.96214		60	Metabolic traits
hsa-let-7a-5p	HbA1c [mmol/L]	-0.1756		0.25423		0.67461		60	Metabolic traits
hsa-miR-184	HbA1c [mmol/L]	0.198		0.28563		0.55831		60	Metabolic traits
hsa-miR-22-3p	HbA1c [mmol/L]	0.1229		0.62699		0.95222		60	Metabolic traits
hsa-let-7f-5p	HbA1c [mmol/L]	0.2237		0.2108		0.98151		60	Metabolic traits
hsa-miR-3168	HbA1c [mmol/L]	-0.1492		0.27706		0.77171		60	Metabolic traits
hsa-miR-6816-5p	HbA1c [mmol/L]	-0.1001		0.50823		0.98263		60	Metabolic traits
hsa-miR-619-3p	HbA1c [mmol/L]	0.04651		0.85003		0.99746		60	Metabolic traits
hsa-miR-151a-3p	HbA1c [mmol/L]	0.05929		0.70225		0.86967		60	Metabolic traits
hsa-miR-1250-5p	HbA1c [mmol/L]	-0.1035		0.67275		0.95699		60	Metabolic traits
hsa-miR-21-5p	HbA1c [mmol/L]	-0.04274		0.82255		0.91395		60	Metabolic traits
hsa-miR-3976	HbA1c [mmol/L]	0.06525		0.76739		0.83144		60	Metabolic traits
hsa-miR-375-3p	HbA1c [mmol/L]	0.1111		0.44744		0.68837		60	Metabolic traits
hsa-miR-200b-3p	HbA1c [mmol/L]	-0.05793		0.7528		0.91582		60	Metabolic traits
hsa-miR-6728-5p	HbA1c [mmol/L]	0.08599		0.65738		0.97766		60	Metabolic traits
hsa-miR-99a-5p	HbA1c [mmol/L]	-0.06856		0.7046		0.78289		60	Metabolic traits
hsa-miR-203a-3p	HbA1c [mmol/L]	0.2397		0.27054		0.41065		60	Metabolic traits
hsa-miR-30d-5p	HbA1c [mmol/L]	-0.05611		0.79454		0.98872		60	Metabolic traits
hsa-miR-26a-5p	HbA1c [mmol/L]	-0.2306		0.22024		0.33884		60	Metabolic traits
hsa-miR-6785-5p	HbA1c [mmol/L]	0.001033		0.99675		0.99675		60	Metabolic traits
hsa-miR-92a-3p	HbA1c [mmol/L]	-0.1167		0.64459		0.91538		60	Metabolic traits
hsa-miR-122-5p	HbA1c [mmol/L]	-0.07317		0.70602		0.94755		60	Metabolic traits
hsa-miR-3960	HbA1c [mmol/L]	0.2285		0.34681		0.95749		60	Metabolic traits
hsa-miR-4443	HbA1c [mmol/L]	-0.0331		0.88983		0.941		60	Metabolic traits
hsa-miR-4516	HbA1c [mmol/L]	0.01001		0.96213		0.96213		60	Metabolic traits
hsa-miR-151b	HbA1c [mmol/L]	-0.001394		0.9931		0.9931		60	Metabolic traits
hsa-miR-203a-5p	HbA1c [mmol/L]	0.1889		0.42519		0.76571		60	Metabolic traits
hsa-miR-92a-1-5p	HbA1c [mmol/L]	-0.1885		0.48443		0.88433		60	Metabolic traits
hsa-miR-1246	HDL cholesterol [mmol/L]	-0.1706		0.18485		0.33609		62	Metabolic traits
hsa-miR-423-5p	HDL cholesterol [mmol/L]	0.1213		0.45607		0.97872		62	Metabolic traits
hsa-miR-6741-5p	HDL cholesterol [mmol/L]	0.009799		0.93975		0.9955		62	Metabolic traits
hsa-miR-148a-3p	HDL cholesterol [mmol/L]	0.06244		0.62969		0.83672		62	Metabolic traits
hsa-miR-378a-3p	HDL cholesterol [mmol/L]	-0.1296		0.63238		0.74397		62	Metabolic traits
hsa-miR-6731-5p	HDL cholesterol [mmol/L]	-0.1848		0.46283		0.93601		62	Metabolic traits
hsa-miR-10400-5p	HDL cholesterol [mmol/L]	-0.1226		0.35059		0.9147		62	Metabolic traits
hsa-miR-320d	HDL cholesterol [mmol/L]	-0.238		0.077289		0.76544		62	Metabolic traits
hsa-let-7c-5p	HDL cholesterol [mmol/L]	-0.1377		0.37257		0.96046		62	Metabolic traits
hsa-let-7b-5p	HDL cholesterol [mmol/L]	0.1312		0.33961		0.6626		62	Metabolic traits
hsa-miR-320e	HDL cholesterol [mmol/L]	-0.1324		0.46269		0.96214		62	Metabolic traits
hsa-let-7a-5p	HDL cholesterol [mmol/L]	0.1342		0.37929		0.67461		62	Metabolic traits
hsa-miR-184	HDL cholesterol [mmol/L]	-0.1604		0.38054		0.58545		62	Metabolic traits
hsa-miR-22-3p	HDL cholesterol [mmol/L]	0.2831		0.25505		0.95222		62	Metabolic traits
hsa-let-7f-5p	HDL cholesterol [mmol/L]	0.1481		0.40323		0.98151		62	Metabolic traits
hsa-miR-3168	HDL cholesterol [mmol/L]	0.08076		0.55038		0.77171		62	Metabolic traits
hsa-miR-6816-5p	HDL cholesterol [mmol/L]	-0.02281		0.87771		0.98263		62	Metabolic traits
hsa-miR-619-3p	HDL cholesterol [mmol/L]	-0.2586		0.26967		0.99746		62	Metabolic traits
hsa-miR-151a-3p	HDL cholesterol [mmol/L]	-0.05103		0.73922		0.86967		62	Metabolic traits
hsa-miR-21-5p	HDL cholesterol [mmol/L]	-0.1937		0.29643		0.79365		62	Metabolic traits
hsa-miR-3976	HDL cholesterol [mmol/L]	-0.1462		0.49531		0.83144		62	Metabolic traits
hsa-miR-375-3p	HDL cholesterol [mmol/L]	0.03241		0.82135		0.91261		62	Metabolic traits
hsa-miR-200b-3p	HDL cholesterol [mmol/L]	-0.1417		0.43156		0.91582		62	Metabolic traits
hsa-miR-6728-5p	HDL cholesterol [mmol/L]	-0.1594		0.4001		0.97766		62	Metabolic traits
hsa-miR-99a-5p	HDL cholesterol [mmol/L]	-0.0529		0.76638		0.80672		62	Metabolic traits
hsa-miR-203a-3p	HDL cholesterol [mmol/L]	0.249		0.24063		0.40105		62	Metabolic traits
hsa-miR-30d-5p	HDL cholesterol [mmol/L]	0.07472		0.72263		0.98872		62	Metabolic traits
hsa-miR-26a-5p	HDL cholesterol [mmol/L]	0.1369		0.46272		0.5784		62	Metabolic traits
hsa-miR-6785-5p	HDL cholesterol [mmol/L]	0.4594		0.055123		0.27471		62	Metabolic traits
hsa-miR-92a-3p	HDL cholesterol [mmol/L]	0.1952		0.42331		0.76965		62	Metabolic traits
hsa-miR-122-5p	HDL cholesterol [mmol/L]	-0.06187		0.74535		0.94755		62	Metabolic traits
hsa-miR-3960	HDL cholesterol [mmol/L]	0.1689		0.48951		0.95749		62	Metabolic traits
hsa-miR-4443	HDL cholesterol [mmol/L]	-0.261		0.26636		0.76104		62	Metabolic traits
hsa-miR-4516	HDL cholesterol [mmol/L]	0.2521		0.21409		0.61168		62	Metabolic traits
hsa-miR-151b	HDL cholesterol [mmol/L]	0.004297		0.97845		0.9931		62	Metabolic traits
hsa-miR-203a-5p	HDL cholesterol [mmol/L]	0.0975		0.67417		0.76709		62	Metabolic traits
hsa-miR-92a-1-5p	HDL cholesterol [mmol/L]	0.1303		0.61816		0.88433		62	Metabolic traits
hsa-miR-1246	Hip circumference [cm]	0.2147		0.091134		0.26038		63	Metabolic traits
hsa-miR-423-5p	Hip circumference [cm]	-0.1059		0.51561		0.97872		63	Metabolic traits
hsa-miR-6741-5p	Hip circumference [cm]	0.04079		0.75093		0.98532		63	Metabolic traits
hsa-miR-148a-3p	Hip circumference [cm]	-0.1387		0.28244		0.67847		63	Metabolic traits
hsa-miR-378a-3p	Hip circumference [cm]	0.3844		0.14156		0.72608		63	Metabolic traits
hsa-miR-6731-5p	Hip circumference [cm]	0.07021		0.7819		0.93601		63	Metabolic traits
hsa-miR-10400-5p	Hip circumference [cm]	0.06646		0.61391		0.9147		63	Metabolic traits
hsa-miR-320d	Hip circumference [cm]	0.05494		0.68756		0.82012		63	Metabolic traits
hsa-let-7c-5p	Hip circumference [cm]	0.04646		0.76459		0.96046		63	Metabolic traits
hsa-let-7b-5p	Hip circumference [cm]	-0.2267		0.09604		0.64027		63	Metabolic traits
hsa-miR-320e	Hip circumference [cm]	0.1445		0.41492		0.96214		63	Metabolic traits
hsa-let-7a-5p	Hip circumference [cm]	-0.1997		0.18843		0.67461		63	Metabolic traits
hsa-miR-184	Hip circumference [cm]	0.1786		0.32802		0.55831		63	Metabolic traits
hsa-miR-22-3p	Hip circumference [cm]	-0.2169		0.38721		0.95222		63	Metabolic traits
hsa-let-7f-5p	Hip circumference [cm]	0.1226		0.48978		0.98151		63	Metabolic traits
hsa-miR-3168	Hip circumference [cm]	0.0512		0.70267		0.87834		63	Metabolic traits
hsa-miR-6816-5p	Hip circumference [cm]	-0.05753		0.6946		0.98263		63	Metabolic traits
hsa-miR-619-3p	Hip circumference [cm]	-0.08957		0.70725		0.99746		63	Metabolic traits
hsa-miR-151a-3p	Hip circumference [cm]	0.09385		0.53975		0.86967		63	Metabolic traits
hsa-miR-1250-5p	Hip circumference [cm]	0.1448		0.55422		0.95699		63	Metabolic traits
hsa-miR-21-5p	Hip circumference [cm]	-0.2294		0.21447		0.79365		63	Metabolic traits
hsa-miR-3976	Hip circumference [cm]	0.1789		0.39206		0.83144		63	Metabolic traits
hsa-miR-375-3p	Hip circumference [cm]	-0.1776		0.20781		0.64279		63	Metabolic traits
hsa-miR-200b-3p	Hip circumference [cm]	-0.07308		0.6861		0.91582		63	Metabolic traits
hsa-miR-6728-5p	Hip circumference [cm]	-0.03161		0.86831		0.97766		63	Metabolic traits
hsa-miR-99a-5p	Hip circumference [cm]	0.2085		0.23664		0.59675		63	Metabolic traits
hsa-miR-203a-3p	Hip circumference [cm]	-0.2814		0.18289		0.33252		63	Metabolic traits
hsa-miR-30d-5p	Hip circumference [cm]	-0.2819		0.17224		0.98872		63	Metabolic traits
hsa-miR-26a-5p	Hip circumference [cm]	-0.1735		0.35053		0.50076		63	Metabolic traits
hsa-miR-6785-5p	Hip circumference [cm]	-0.1738		0.47662		0.72524		63	Metabolic traits
hsa-miR-92a-3p	Hip circumference [cm]	-0.2054		0.39901		0.76965		63	Metabolic traits
hsa-miR-122-5p	Hip circumference [cm]	0.08725		0.64664		0.94755		63	Metabolic traits
hsa-miR-3960	Hip circumference [cm]	0.1475		0.54678		0.95749		63	Metabolic traits
hsa-miR-4443	Hip circumference [cm]	0.2986		0.20095		0.76104		63	Metabolic traits
hsa-miR-4516	Hip circumference [cm]	-0.1228		0.55009		0.90145		63	Metabolic traits
hsa-miR-151b	Hip circumference [cm]	0.147		0.35295		0.93285		63	Metabolic traits
hsa-miR-203a-5p	Hip circumference [cm]	-0.06171		0.79045		0.79674		63	Metabolic traits
hsa-miR-92a-1-5p	Hip circumference [cm]	-0.152		0.5594		0.88433		63	Metabolic traits
hsa-miR-1246	HOMA-IR	0.1855		0.15214		0.30428		61	Metabolic traits
hsa-miR-1290	HOMA-IR	0.2319		0.072211		0.14442		61	Metabolic traits
hsa-miR-423-5p	HOMA-IR	-0.02814		0.86295		0.99217		61	Metabolic traits
hsa-miR-6741-5p	HOMA-IR	-0.06616		0.61161		0.98532		61	Metabolic traits
hsa-miR-378a-3p	HOMA-IR	0.2088		0.43632		0.74397		61	Metabolic traits
hsa-miR-6731-5p	HOMA-IR	0.2838		0.25284		0.93601		61	Metabolic traits
hsa-miR-10400-5p	HOMA-IR	-0.06552		0.62115		0.9147		61	Metabolic traits
hsa-miR-320d	HOMA-IR	0.08107		0.55155		0.79461		61	Metabolic traits
hsa-let-7c-5p	HOMA-IR	0.1719		0.2695		0.96046		61	Metabolic traits
hsa-let-7b-5p	HOMA-IR	-0.1416		0.30613		0.6626		61	Metabolic traits
hsa-miR-320e	HOMA-IR	-0.07478		0.6832		0.96214		61	Metabolic traits
hsa-let-7a-5p	HOMA-IR	-0.1631		0.28916		0.67461		61	Metabolic traits
hsa-miR-184	HOMA-IR	0.1862		0.30617		0.55831		61	Metabolic traits
hsa-miR-22-3p	HOMA-IR	0.08578		0.74402		0.95222		61	Metabolic traits
hsa-let-7f-5p	HOMA-IR	-0.114		0.52622		0.98151		61	Metabolic traits
hsa-miR-3168	HOMA-IR	-0.03595		0.79202		0.93179		61	Metabolic traits
hsa-miR-6816-5p	HOMA-IR	-0.1131		0.44791		0.98263		61	Metabolic traits
hsa-miR-619-3p	HOMA-IR	-0.08271		0.72868		0.99746		61	Metabolic traits
hsa-miR-151a-3p	HOMA-IR	0.09119		0.55486		0.86967		61	Metabolic traits
hsa-miR-1250-5p	HOMA-IR	0.193		0.42694		0.95699		61	Metabolic traits
hsa-miR-21-5p	HOMA-IR	-0.1034		0.58507		0.83059		61	Metabolic traits
hsa-miR-3976	HOMA-IR	0.3646		0.087845		0.83144		61	Metabolic traits
hsa-miR-375-3p	HOMA-IR	-0.1526		0.28926		0.64279		61	Metabolic traits
hsa-miR-200b-3p	HOMA-IR	-0.03844		0.83158		0.91582		61	Metabolic traits
hsa-miR-6728-5p	HOMA-IR	-0.02781		0.8842		0.97766		61	Metabolic traits
hsa-miR-99a-5p	HOMA-IR	0.1858		0.29919		0.59675		61	Metabolic traits
hsa-miR-203a-3p	HOMA-IR	-0.3826		0.065892		0.27962		61	Metabolic traits
hsa-miR-30d-5p	HOMA-IR	-0.1438		0.49104		0.98872		61	Metabolic traits
hsa-miR-6785-5p	HOMA-IR	-0.4241		0.080806		0.27471		61	Metabolic traits
hsa-miR-92a-3p	HOMA-IR	-0.2807		0.24348		0.76965		61	Metabolic traits
hsa-miR-122-5p	HOMA-IR	0.1089		0.57258		0.94755		61	Metabolic traits
hsa-miR-3960	HOMA-IR	0.1022		0.68645		0.95749		61	Metabolic traits
hsa-miR-4443	HOMA-IR	0.1474		0.53378		0.941		61	Metabolic traits
hsa-miR-151b	HOMA-IR	0.01132		0.94415		0.9931		61	Metabolic traits
hsa-miR-203a-5p	HOMA-IR	-0.1182		0.60875		0.76709		61	Metabolic traits
hsa-miR-92a-1-5p	HOMA-IR	-0.2083		0.42081		0.88433		61	Metabolic traits
hsa-miR-1246	LDL cholesterol [mmol/L]	0.1333		0.30158		0.3548		62	Metabolic traits
hsa-miR-1290	LDL cholesterol [mmol/L]	0.1284		0.32009		0.37658		62	Metabolic traits
hsa-miR-423-5p	LDL cholesterol [mmol/L]	0.003659		0.98212		0.99217		62	Metabolic traits
hsa-miR-6741-5p	LDL cholesterol [mmol/L]	-0.1215		0.3468		0.98532		62	Metabolic traits
hsa-miR-148a-3p	LDL cholesterol [mmol/L]	0.01327		0.91845		0.96679		62	Metabolic traits
hsa-miR-378a-3p	LDL cholesterol [mmol/L]	0.3076		0.2465		0.74397		62	Metabolic traits
hsa-miR-6731-5p	LDL cholesterol [mmol/L]	-0.1063		0.67432		0.93601		62	Metabolic traits
hsa-miR-10400-5p	LDL cholesterol [mmol/L]	-0.0244		0.8532		0.948		62	Metabolic traits
hsa-miR-320d	LDL cholesterol [mmol/L]	0.195		0.14983		0.76544		62	Metabolic traits
hsa-let-7c-5p	LDL cholesterol [mmol/L]	-0.1505		0.32935		0.96046		62	Metabolic traits
hsa-let-7b-5p	LDL cholesterol [mmol/L]	-0.1105		0.42202		0.6626		62	Metabolic traits
hsa-miR-320e	LDL cholesterol [mmol/L]	-0.004512		0.98012		0.98012		62	Metabolic traits
hsa-let-7a-5p	LDL cholesterol [mmol/L]	0.07926		0.60479		0.71152		62	Metabolic traits
hsa-miR-184	LDL cholesterol [mmol/L]	-0.2933		0.10326		0.55831		62	Metabolic traits
hsa-miR-22-3p	LDL cholesterol [mmol/L]	-0.01135		0.9672		0.97831		62	Metabolic traits
hsa-let-7f-5p	LDL cholesterol [mmol/L]	0.04844		0.7856		0.98151		62	Metabolic traits
hsa-miR-3168	LDL cholesterol [mmol/L]	0.1301		0.33489		0.77171		62	Metabolic traits
hsa-miR-6816-5p	LDL cholesterol [mmol/L]	-0.109		0.46085		0.98263		62	Metabolic traits
hsa-miR-619-3p	LDL cholesterol [mmol/L]	0.2165		0.35752		0.99746		62	Metabolic traits
hsa-miR-151a-3p	LDL cholesterol [mmol/L]	0.1021		0.50448		0.86967		62	Metabolic traits
hsa-miR-1250-5p	LDL cholesterol [mmol/L]	-0.02984		0.90349		0.95699		62	Metabolic traits
hsa-miR-21-5p	LDL cholesterol [mmol/L]	-0.1014		0.58721		0.83059		62	Metabolic traits
hsa-miR-3976	LDL cholesterol [mmol/L]	0.05742		0.78987		0.83144		62	Metabolic traits
hsa-miR-375-3p	LDL cholesterol [mmol/L]	-0.03457		0.80968		0.91261		62	Metabolic traits
hsa-miR-200b-3p	LDL cholesterol [mmol/L]	0.2438		0.17148		0.91582		62	Metabolic traits
hsa-miR-6728-5p	LDL cholesterol [mmol/L]	0.1275		0.50045		0.97766		62	Metabolic traits
hsa-miR-99a-5p	LDL cholesterol [mmol/L]	0.07701		0.66509		0.78246		62	Metabolic traits
hsa-miR-203a-3p	LDL cholesterol [mmol/L]	-0.2991		0.15539		0.32067		62	Metabolic traits
hsa-miR-30d-5p	LDL cholesterol [mmol/L]	-0.06501		0.75751		0.98872		62	Metabolic traits
hsa-miR-26a-5p	LDL cholesterol [mmol/L]	-0.2365		0.20019		0.33884		62	Metabolic traits
hsa-miR-6785-5p	LDL cholesterol [mmol/L]	-0.3829		0.11767		0.32488		62	Metabolic traits
hsa-miR-92a-3p	LDL cholesterol [mmol/L]	-0.1501		0.53974		0.85466		62	Metabolic traits
hsa-miR-122-5p	LDL cholesterol [mmol/L]	0.146		0.44149		0.94755		62	Metabolic traits
hsa-miR-3960	LDL cholesterol [mmol/L]	0.2273		0.34937		0.95749		62	Metabolic traits
hsa-miR-4443	LDL cholesterol [mmol/L]	-0.06845		0.77432		0.941		62	Metabolic traits
hsa-miR-4516	LDL cholesterol [mmol/L]	-0.07352		0.72116		0.90145		62	Metabolic traits
hsa-miR-151b	LDL cholesterol [mmol/L]	0.1341		0.39584		0.93285		62	Metabolic traits
hsa-miR-203a-5p	LDL cholesterol [mmol/L]	-0.3519		0.11812		0.7513		62	Metabolic traits
hsa-miR-92a-1-5p	LDL cholesterol [mmol/L]	-0.09442		0.7185		0.90076		62	Metabolic traits
hsa-miR-1246	Lean obese grouping		2.81859	0.0982942				63	Metabolic traits
hsa-miR-1290	Lean obese grouping		1.37674	0.245218				63	Metabolic traits
hsa-miR-423-5p	Lean obese grouping		2.1416	0.151575				40	Metabolic traits
hsa-miR-6741-5p	Lean obese grouping		0.132374	0.717241				63	Metabolic traits
hsa-miR-148a-3p	Lean obese grouping		1.06301	0.306668				62	Metabolic traits
hsa-miR-378a-3p	Lean obese grouping		0.13833	0.715516				16	Metabolic traits
hsa-miR-6731-5p	Lean obese grouping		0.441844	0.515701				18	Metabolic traits
hsa-miR-10400-5p	Lean obese grouping		0.264919	0.608716				60	Metabolic traits
hsa-miR-320d	Lean obese grouping		0.91526	0.342986				56	Metabolic traits
hsa-let-7c-5p	Lean obese grouping		1.09997e-05	0.997369				44	Metabolic traits
hsa-let-7b-5p	Lean obese grouping		2.54188	0.116809				55	Metabolic traits
hsa-let-7a-5p	Lean obese grouping		3.94276	0.0534737				45	Metabolic traits
hsa-miR-184	Lean obese grouping		0.454803	0.505227				32	Metabolic traits
hsa-miR-22-3p	Lean obese grouping		0.00963013	0.923045				18	Metabolic traits
hsa-let-7f-5p	Lean obese grouping		0.0249442	0.875499				34	Metabolic traits
hsa-miR-3168	Lean obese grouping		1.01337	0.318427				58	Metabolic traits
hsa-miR-6816-5p	Lean obese grouping		1.72762	0.195093				49	Metabolic traits
hsa-miR-619-3p	Lean obese grouping		1.926	0.182138				20	Metabolic traits
hsa-miR-151a-3p	Lean obese grouping		0.128526	0.721719				45	Metabolic traits
hsa-miR-1250-5p	Lean obese grouping		0.0855578	0.773442				19	Metabolic traits
hsa-miR-21-5p	Lean obese grouping		0.994024	0.327008				31	Metabolic traits
hsa-miR-3976	Lean obese grouping		2.44378	0.131648				25	Metabolic traits
hsa-miR-375-3p	Lean obese grouping		0.494956	0.484988				52	Metabolic traits
hsa-miR-200b-3p	Lean obese grouping		2.49986	0.124007				33	Metabolic traits
hsa-miR-6728-5p	Lean obese grouping		0.676218	0.41784				30	Metabolic traits
hsa-miR-99a-5p	Lean obese grouping		0.17219	0.680942				34	Metabolic traits
hsa-miR-203a-3p	Lean obese grouping		0.957917	0.338353				24	Metabolic traits
hsa-miR-26a-5p	Lean obese grouping		1.40756	0.245092				31	Metabolic traits
hsa-miR-6785-5p	Lean obese grouping		0.00256411	0.960205				19	Metabolic traits
hsa-miR-92a-3p	Lean obese grouping		1.5423	0.231137				19	Metabolic traits
hsa-miR-122-5p	Lean obese grouping		0.00579787	0.939846				30	Metabolic traits
hsa-miR-3960	Lean obese grouping		0.361742	0.555477				19	Metabolic traits
hsa-miR-4443	Lean obese grouping		0.181007	0.675552				20	Metabolic traits
hsa-miR-4516	Lean obese grouping		3.27327	0.0829614				26	Metabolic traits
hsa-miR-151b	Lean obese grouping		1.01746e-06	0.9992				42	Metabolic traits
hsa-miR-203a-5p	Lean obese grouping		0.0215344	0.884878				21	Metabolic traits
hsa-miR-92a-1-5p	Lean obese grouping		1.26937	0.277587				17	Metabolic traits
hsa-miR-1290	Leptin [ng/ml]	0.2009		0.12063		0.18558		61	Metabolic traits
hsa-miR-423-5p	Leptin [ng/ml]	0.06761		0.68162		0.97872		61	Metabolic traits
hsa-miR-6741-5p	Leptin [ng/ml]	0.05394		0.67969		0.98532		61	Metabolic traits
hsa-miR-148a-3p	Leptin [ng/ml]	-0.1449		0.26536		0.67847		61	Metabolic traits
hsa-miR-6731-5p	Leptin [ng/ml]	0.02698		0.91814		0.93601		61	Metabolic traits
hsa-miR-10400-5p	Leptin [ng/ml]	-0.03729		0.77917		0.92129		61	Metabolic traits
hsa-miR-320d	Leptin [ng/ml]	0.1766		0.19703		0.76544		61	Metabolic traits
hsa-let-7c-5p	Leptin [ng/ml]	0.01231		0.93756		0.97069		61	Metabolic traits
hsa-let-7b-5p	Leptin [ng/ml]	-0.1021		0.46245		0.6626		61	Metabolic traits
hsa-miR-320e	Leptin [ng/ml]	0.04412		0.80702		0.96214		61	Metabolic traits
hsa-let-7a-5p	Leptin [ng/ml]	-0.1186		0.44341		0.67461		61	Metabolic traits
hsa-miR-184	Leptin [ng/ml]	-0.07827		0.67025		0.85213		61	Metabolic traits
hsa-miR-22-3p	Leptin [ng/ml]	0.1729		0.50694		0.95222		61	Metabolic traits
hsa-let-7f-5p	Leptin [ng/ml]	0.009358		0.95927		0.98151		61	Metabolic traits
hsa-miR-3168	Leptin [ng/ml]	-0.01114		0.93504		0.93504		61	Metabolic traits
hsa-miR-6816-5p	Leptin [ng/ml]	-0.03157		0.83315		0.98263		61	Metabolic traits
hsa-miR-619-3p	Leptin [ng/ml]	-0.04211		0.86548		0.99746		61	Metabolic traits
hsa-miR-151a-3p	Leptin [ng/ml]	0.1514		0.32659		0.86967		61	Metabolic traits
hsa-miR-1250-5p	Leptin [ng/ml]	0.0485		0.84993		0.95699		61	Metabolic traits
hsa-miR-21-5p	Leptin [ng/ml]	-0.1884		0.31724		0.79365		61	Metabolic traits
hsa-miR-3976	Leptin [ng/ml]	0.2489		0.24084		0.83144		61	Metabolic traits
hsa-miR-375-3p	Leptin [ng/ml]	-0.183		0.20331		0.64279		61	Metabolic traits
hsa-miR-200b-3p	Leptin [ng/ml]	-0.02511		0.89148		0.91582		61	Metabolic traits
hsa-miR-6728-5p	Leptin [ng/ml]	0.1902		0.3231		0.97766		61	Metabolic traits
hsa-miR-99a-5p	Leptin [ng/ml]	0.2054		0.2515		0.59675		61	Metabolic traits
hsa-miR-203a-3p	Leptin [ng/ml]	-0.1853		0.38613		0.48266		61	Metabolic traits
hsa-miR-30d-5p	Leptin [ng/ml]	-0.09913		0.64382		0.98872		61	Metabolic traits
hsa-miR-26a-5p	Leptin [ng/ml]	-0.07675		0.6859		0.72199		61	Metabolic traits
hsa-miR-6785-5p	Leptin [ng/ml]	-0.1012		0.68952		0.8619		61	Metabolic traits
hsa-miR-92a-3p	Leptin [ng/ml]	0.07459		0.76151		0.91538		61	Metabolic traits
hsa-miR-122-5p	Leptin [ng/ml]	0.1138		0.55522		0.94755		61	Metabolic traits
hsa-miR-3960	Leptin [ng/ml]	0.4193		0.075259		0.87281		61	Metabolic traits
hsa-miR-4443	Leptin [ng/ml]	0.3396		0.15486		0.76104		61	Metabolic traits
hsa-miR-4516	Leptin [ng/ml]	0.196		0.33717		0.75355		61	Metabolic traits
hsa-miR-151b	Leptin [ng/ml]	0.1155		0.47198		0.94396		61	Metabolic traits
hsa-miR-203a-5p	Leptin [ng/ml]	-0.1624		0.48188		0.76571		61	Metabolic traits
hsa-miR-92a-1-5p	Leptin [ng/ml]	0.13		0.61903		0.88433		61	Metabolic traits
hsa-miR-1246	Non-HDL cholesterol [mmol/L]	0.1373		0.28719		0.3548		62	Metabolic traits
hsa-miR-1290	Non-HDL cholesterol [mmol/L]	0.1692		0.18875		0.24849		62	Metabolic traits
hsa-miR-423-5p	Non-HDL cholesterol [mmol/L]	0.01726		0.91587		0.99217		62	Metabolic traits
hsa-miR-6741-5p	Non-HDL cholesterol [mmol/L]	-0.1011		0.43426		0.98532		62	Metabolic traits
hsa-miR-148a-3p	Non-HDL cholesterol [mmol/L]	-0.00476		0.97071		0.97071		62	Metabolic traits
hsa-miR-378a-3p	Non-HDL cholesterol [mmol/L]	0.45		0.082167		0.72608		62	Metabolic traits
hsa-miR-6731-5p	Non-HDL cholesterol [mmol/L]	-0.07946		0.75441		0.93601		62	Metabolic traits
hsa-miR-10400-5p	Non-HDL cholesterol [mmol/L]	0.001167		0.99294		0.99294		62	Metabolic traits
hsa-miR-320d	Non-HDL cholesterol [mmol/L]	0.1873		0.16698		0.76544		62	Metabolic traits
hsa-let-7c-5p	Non-HDL cholesterol [mmol/L]	-0.117		0.44949		0.96046		62	Metabolic traits
hsa-let-7b-5p	Non-HDL cholesterol [mmol/L]	-0.1119		0.41583		0.6626		62	Metabolic traits
hsa-miR-320e	Non-HDL cholesterol [mmol/L]	0.007687		0.96667		0.98012		62	Metabolic traits
hsa-let-7a-5p	Non-HDL cholesterol [mmol/L]	0.04322		0.77804		0.81899		62	Metabolic traits
hsa-miR-184	Non-HDL cholesterol [mmol/L]	-0.2596		0.15141		0.55831		62	Metabolic traits
hsa-miR-22-3p	Non-HDL cholesterol [mmol/L]	0.06914		0.78594		0.95222		62	Metabolic traits
hsa-let-7f-5p	Non-HDL cholesterol [mmol/L]	-0.07319		0.67984		0.98151		62	Metabolic traits
hsa-miR-3168	Non-HDL cholesterol [mmol/L]	0.07509		0.57878		0.77171		62	Metabolic traits
hsa-miR-6816-5p	Non-HDL cholesterol [mmol/L]	-0.1573		0.28468		0.98263		62	Metabolic traits
hsa-miR-619-3p	Non-HDL cholesterol [mmol/L]	0.3729		0.10607		0.53037		62	Metabolic traits
hsa-miR-151a-3p	Non-HDL cholesterol [mmol/L]	0.1422		0.35038		0.86967		62	Metabolic traits
hsa-miR-1250-5p	Non-HDL cholesterol [mmol/L]	0.04386		0.85981		0.95699		62	Metabolic traits
hsa-miR-21-5p	Non-HDL cholesterol [mmol/L]	-0.06956		0.71001		0.87825		62	Metabolic traits
hsa-miR-3976	Non-HDL cholesterol [mmol/L]	0.0809		0.70706		0.83144		62	Metabolic traits
hsa-miR-375-3p	Non-HDL cholesterol [mmol/L]	0.007874		0.95627		0.95627		62	Metabolic traits
hsa-miR-200b-3p	Non-HDL cholesterol [mmol/L]	0.1972		0.27018		0.91582		62	Metabolic traits
hsa-miR-6728-5p	Non-HDL cholesterol [mmol/L]	0.1123		0.553		0.97766		62	Metabolic traits
hsa-miR-99a-5p	Non-HDL cholesterol [mmol/L]	0.1487		0.3999		0.59675		62	Metabolic traits
hsa-miR-203a-3p	Non-HDL cholesterol [mmol/L]	-0.2974		0.15789		0.32067		62	Metabolic traits
hsa-miR-30d-5p	Non-HDL cholesterol [mmol/L]	-0.04232		0.84083		0.98872		62	Metabolic traits
hsa-miR-26a-5p	Non-HDL cholesterol [mmol/L]	-0.2766		0.13183		0.29295		62	Metabolic traits
hsa-miR-6785-5p	Non-HDL cholesterol [mmol/L]	-0.3707		0.12995		0.32488		62	Metabolic traits
hsa-miR-92a-3p	Non-HDL cholesterol [mmol/L]	0.003509		0.99138		0.99138		62	Metabolic traits
hsa-miR-122-5p	Non-HDL cholesterol [mmol/L]	0.1444		0.44489		0.94755		62	Metabolic traits
hsa-miR-3960	Non-HDL cholesterol [mmol/L]	0.2351		0.33114		0.95749		62	Metabolic traits
hsa-miR-4443	Non-HDL cholesterol [mmol/L]	-0.06767		0.77708		0.941		62	Metabolic traits
hsa-miR-4516	Non-HDL cholesterol [mmol/L]	-0.1104		0.58987		0.90145		62	Metabolic traits
hsa-miR-151b	Non-HDL cholesterol [mmol/L]	0.1592		0.31268		0.93285		62	Metabolic traits
hsa-miR-203a-5p	Non-HDL cholesterol [mmol/L]	-0.287		0.20647		0.7513		62	Metabolic traits
hsa-miR-92a-1-5p	Non-HDL cholesterol [mmol/L]	0.07843		0.76564		0.90076		62	Metabolic traits
hsa-miR-1246	Diastolic blood pressure [mmHg]	0.186		0.29995		0.3548		33	Metabolic traits
hsa-miR-423-5p	Diastolic blood pressure [mmHg]	0.1666		0.4704		0.97872		33	Metabolic traits
hsa-miR-6741-5p	Diastolic blood pressure [mmHg]	-0.09034		0.6171		0.98532		33	Metabolic traits
hsa-miR-148a-3p	Diastolic blood pressure [mmHg]	-0.1117		0.54261		0.83672		33	Metabolic traits
hsa-miR-378a-3p	Diastolic blood pressure [mmHg]	0.372		0.28988		0.74397		33	Metabolic traits
hsa-miR-10400-5p	Diastolic blood pressure [mmHg]	0.1544		0.41539		0.9147		33	Metabolic traits
hsa-miR-320d	Diastolic blood pressure [mmHg]	0.09627		0.63288		0.82012		33	Metabolic traits
hsa-let-7c-5p	Diastolic blood pressure [mmHg]	0.2192		0.33977		0.96046		33	Metabolic traits
hsa-let-7b-5p	Diastolic blood pressure [mmHg]	0.07619		0.7		0.77778		33	Metabolic traits
hsa-miR-320e	Diastolic blood pressure [mmHg]	0.05501		0.81782		0.96214		33	Metabolic traits
hsa-let-7a-5p	Diastolic blood pressure [mmHg]	-0.1441		0.51196		0.68261		33	Metabolic traits
hsa-miR-184	Diastolic blood pressure [mmHg]	0.3612		0.20445		0.55831		33	Metabolic traits
hsa-miR-22-3p	Diastolic blood pressure [mmHg]	0.2275		0.58784		0.95222		33	Metabolic traits
hsa-let-7f-5p	Diastolic blood pressure [mmHg]	0.03413		0.89306		0.98151		33	Metabolic traits
hsa-miR-3168	Diastolic blood pressure [mmHg]	0.02227		0.90699		0.93504		33	Metabolic traits
hsa-miR-6816-5p	Diastolic blood pressure [mmHg]	0.1703		0.42617		0.98263		33	Metabolic traits
hsa-miR-619-3p	Diastolic blood pressure [mmHg]	0.5471		0.10168		0.53037		33	Metabolic traits
hsa-miR-151a-3p	Diastolic blood pressure [mmHg]	0.1416		0.5094		0.86967		33	Metabolic traits
hsa-miR-1250-5p	Diastolic blood pressure [mmHg]	-0.2553		0.47649		0.95699		33	Metabolic traits
hsa-miR-21-5p	Diastolic blood pressure [mmHg]	-0.2703		0.2941		0.79365		33	Metabolic traits
hsa-miR-3976	Diastolic blood pressure [mmHg]	0.05471		0.88068		0.88068		33	Metabolic traits
hsa-miR-375-3p	Diastolic blood pressure [mmHg]	-0.1754		0.37194		0.67626		33	Metabolic traits
hsa-miR-200b-3p	Diastolic blood pressure [mmHg]	-0.2057		0.46199		0.91582		33	Metabolic traits
hsa-miR-6728-5p	Diastolic blood pressure [mmHg]	-0.04826		0.86439		0.97766		33	Metabolic traits
hsa-miR-203a-3p	Diastolic blood pressure [mmHg]	0.2247		0.43999		0.51763		33	Metabolic traits
hsa-miR-30d-5p	Diastolic blood pressure [mmHg]	0.02469		0.93928		0.98872		33	Metabolic traits
hsa-miR-26a-5p	Diastolic blood pressure [mmHg]	-0.1546		0.55354		0.61504		33	Metabolic traits
hsa-miR-6785-5p	Diastolic blood pressure [mmHg]	0.4184		0.26238		0.58307		33	Metabolic traits
hsa-miR-92a-3p	Diastolic blood pressure [mmHg]	0.4643		0.30238		0.76965		33	Metabolic traits
hsa-miR-122-5p	Diastolic blood pressure [mmHg]	0.09061		0.75804		0.94755		33	Metabolic traits
hsa-miR-3960	Diastolic blood pressure [mmHg]	-0.01827		0.95749		0.95749		33	Metabolic traits
hsa-miR-4443	Diastolic blood pressure [mmHg]	-0.03347		0.93187		0.941		33	Metabolic traits
hsa-miR-4516	Diastolic blood pressure [mmHg]	-0.1329		0.68337		0.90145		33	Metabolic traits
hsa-miR-151b	Diastolic blood pressure [mmHg]	0.1807		0.40933		0.93285		33	Metabolic traits
hsa-miR-203a-5p	Diastolic blood pressure [mmHg]	0.3113		0.30052		0.7513		33	Metabolic traits
hsa-miR-92a-1-5p	Diastolic blood pressure [mmHg]	0.4857		0.35556		0.88433		33	Metabolic traits
hsa-miR-1246	Systolic blood pressure [mmHg]	0.2135		0.23289		0.3548		33	Metabolic traits
hsa-miR-423-5p	Systolic blood pressure [mmHg]	0.1819		0.42993		0.97872		33	Metabolic traits
hsa-miR-6741-5p	Systolic blood pressure [mmHg]	-0.2239		0.21045		0.98532		33	Metabolic traits
hsa-miR-148a-3p	Systolic blood pressure [mmHg]	-0.06895		0.7077		0.83672		33	Metabolic traits
hsa-miR-378a-3p	Systolic blood pressure [mmHg]	0.2242		0.53669		0.74397		33	Metabolic traits
hsa-miR-6731-5p	Systolic blood pressure [mmHg]	-0.3647		0.30007		0.93601		33	Metabolic traits
hsa-miR-10400-5p	Systolic blood pressure [mmHg]	0.3572		0.052631		0.9147		33	Metabolic traits
hsa-miR-320d	Systolic blood pressure [mmHg]	0.1802		0.36855		0.76544		33	Metabolic traits
hsa-let-7c-5p	Systolic blood pressure [mmHg]	0.05263		0.82075		0.96559		33	Metabolic traits
hsa-let-7b-5p	Systolic blood pressure [mmHg]	0.05558		0.77879		0.79169		33	Metabolic traits
hsa-miR-320e	Systolic blood pressure [mmHg]	0.1136		0.63352		0.96214		33	Metabolic traits
hsa-let-7a-5p	Systolic blood pressure [mmHg]	-0.308		0.15284		0.67461		33	Metabolic traits
hsa-miR-184	Systolic blood pressure [mmHg]	0.3231		0.25969		0.55831		33	Metabolic traits
hsa-miR-22-3p	Systolic blood pressure [mmHg]	-0.3114		0.4528		0.95222		33	Metabolic traits
hsa-let-7f-5p	Systolic blood pressure [mmHg]	-0.01136		0.96431		0.98151		33	Metabolic traits
hsa-miR-3168	Systolic blood pressure [mmHg]	-0.1186		0.53235		0.77171		33	Metabolic traits
hsa-miR-6816-5p	Systolic blood pressure [mmHg]	0.1553		0.46873		0.98263		33	Metabolic traits
hsa-miR-619-3p	Systolic blood pressure [mmHg]	0.5636		0.095792		0.53037		33	Metabolic traits
hsa-miR-151a-3p	Systolic blood pressure [mmHg]	0.1784		0.40432		0.86967		33	Metabolic traits
hsa-miR-1250-5p	Systolic blood pressure [mmHg]	0.09726		0.78923		0.95699		33	Metabolic traits
hsa-miR-21-5p	Systolic blood pressure [mmHg]	0.1533		0.55698		0.83059		33	Metabolic traits
hsa-miR-3976	Systolic blood pressure [mmHg]	-0.2364		0.5139		0.83144		33	Metabolic traits
hsa-miR-375-3p	Systolic blood pressure [mmHg]	-0.2191		0.26266		0.64279		33	Metabolic traits
hsa-miR-200b-3p	Systolic blood pressure [mmHg]	-0.225		0.41896		0.91582		33	Metabolic traits
hsa-miR-6728-5p	Systolic blood pressure [mmHg]	0.2379		0.39316		0.97766		33	Metabolic traits
hsa-miR-99a-5p	Systolic blood pressure [mmHg]	0.2152		0.3622		0.59675		33	Metabolic traits
hsa-miR-203a-3p	Systolic blood pressure [mmHg]	0.4154		0.14121		0.32067		33	Metabolic traits
hsa-miR-30d-5p	Systolic blood pressure [mmHg]	0.06294		0.85168		0.98872		33	Metabolic traits
hsa-miR-26a-5p	Systolic blood pressure [mmHg]	0.03556		0.89222		0.89222		33	Metabolic traits
hsa-miR-92a-3p	Systolic blood pressure [mmHg]	0.1071		0.83968		0.91538		33	Metabolic traits
hsa-miR-122-5p	Systolic blood pressure [mmHg]	0.05281		0.85772		0.95116		33	Metabolic traits
hsa-miR-3960	Systolic blood pressure [mmHg]	-0.07289		0.83134		0.95749		33	Metabolic traits
hsa-miR-4443	Systolic blood pressure [mmHg]	0.1833		0.64364		0.941		33	Metabolic traits
hsa-miR-4516	Systolic blood pressure [mmHg]	0.06993		0.83445		0.917		33	Metabolic traits
hsa-miR-151b	Systolic blood pressure [mmHg]	0.05637		0.79838		0.9931		33	Metabolic traits
hsa-miR-92a-1-5p	Systolic blood pressure [mmHg]	0.08571		0.91944		0.91944		33	Metabolic traits
hsa-miR-1246	Waist circumference [cm]	0.2419		0.056124		0.2245		63	Metabolic traits
hsa-miR-423-5p	Waist circumference [cm]	-0.009197		0.95509		0.99217		63	Metabolic traits
hsa-miR-6741-5p	Waist circumference [cm]	-0.06693		0.60221		0.98532		63	Metabolic traits
hsa-miR-148a-3p	Waist circumference [cm]	-0.07746		0.54959		0.83672		63	Metabolic traits
hsa-miR-378a-3p	Waist circumference [cm]	0.162		0.54889		0.74397		63	Metabolic traits
hsa-miR-6731-5p	Waist circumference [cm]	0.05372		0.83234		0.93601		63	Metabolic traits
hsa-miR-10400-5p	Waist circumference [cm]	0.1029		0.4339		0.9147		63	Metabolic traits
hsa-miR-320d	Waist circumference [cm]	0.1115		0.4131		0.76544		63	Metabolic traits
hsa-let-7c-5p	Waist circumference [cm]	0.05766		0.71005		0.96046		63	Metabolic traits
hsa-let-7b-5p	Waist circumference [cm]	-0.2332		0.086652		0.64027		63	Metabolic traits
hsa-miR-320e	Waist circumference [cm]	0.2051		0.24457		0.96214		63	Metabolic traits
hsa-let-7a-5p	Waist circumference [cm]	-0.1418		0.35278		0.67461		63	Metabolic traits
hsa-miR-184	Waist circumference [cm]	0.01907		0.91751		0.9658		63	Metabolic traits
hsa-miR-22-3p	Waist circumference [cm]	-0.1798		0.4754		0.95222		63	Metabolic traits
hsa-let-7f-5p	Waist circumference [cm]	0.1498		0.3977		0.98151		63	Metabolic traits
hsa-miR-3168	Waist circumference [cm]	-0.09369		0.48421		0.77171		63	Metabolic traits
hsa-miR-6816-5p	Waist circumference [cm]	-0.0007146		0.99611		0.99611		63	Metabolic traits
hsa-miR-619-3p	Waist circumference [cm]	0.01429		0.95232		0.99746		63	Metabolic traits
hsa-miR-151a-3p	Waist circumference [cm]	0.00435		0.97738		0.97738		63	Metabolic traits
hsa-miR-1250-5p	Waist circumference [cm]	-0.007018		0.97988		0.97988		63	Metabolic traits
hsa-miR-21-5p	Waist circumference [cm]	-0.1936		0.29658		0.79365		63	Metabolic traits
hsa-miR-3976	Waist circumference [cm]	0.09275		0.65926		0.83144		63	Metabolic traits
hsa-miR-375-3p	Waist circumference [cm]	-0.1547		0.27334		0.64279		63	Metabolic traits
hsa-miR-200b-3p	Waist circumference [cm]	0.11		0.54224		0.91582		63	Metabolic traits
hsa-miR-6728-5p	Waist circumference [cm]	0.1302		0.49286		0.97766		63	Metabolic traits
hsa-miR-99a-5p	Waist circumference [cm]	0.2239		0.20313		0.59675		63	Metabolic traits
hsa-miR-203a-3p	Waist circumference [cm]	-0.2959		0.16034		0.32067		63	Metabolic traits
hsa-miR-30d-5p	Waist circumference [cm]	-0.1674		0.42371		0.98872		63	Metabolic traits
hsa-miR-26a-5p	Waist circumference [cm]	-0.2596		0.15844		0.31688		63	Metabolic traits
hsa-miR-6785-5p	Waist circumference [cm]	-0.1856		0.44687		0.72524		63	Metabolic traits
hsa-miR-92a-3p	Waist circumference [cm]	-0.3582		0.1321		0.66192		63	Metabolic traits
hsa-miR-122-5p	Waist circumference [cm]	0.1398		0.46112		0.94755		63	Metabolic traits
hsa-miR-3960	Waist circumference [cm]	0.07733		0.75302		0.95749		63	Metabolic traits
hsa-miR-4443	Waist circumference [cm]	0.276		0.23876		0.76104		63	Metabolic traits
hsa-miR-4516	Waist circumference [cm]	-0.3314		0.098168		0.39267		63	Metabolic traits
hsa-miR-151b	Waist circumference [cm]	-0.002513		0.9874		0.9931		63	Metabolic traits
hsa-miR-203a-5p	Waist circumference [cm]	-0.1566		0.49771		0.76571		63	Metabolic traits
hsa-miR-92a-1-5p	Waist circumference [cm]	-0.281		0.27463		0.88433		63	Metabolic traits
hsa-miR-1246	WHR	0.2064		0.10457		0.26142		63	Metabolic traits
hsa-miR-1290	WHR	0.2102		0.098249		0.16375		63	Metabolic traits
hsa-miR-423-5p	WHR	0.09437		0.56118		0.97872		63	Metabolic traits
hsa-miR-6741-5p	WHR	-0.1984		0.11906		0.98532		63	Metabolic traits
hsa-miR-148a-3p	WHR	0.04077		0.75305		0.83672		63	Metabolic traits
hsa-miR-378a-3p	WHR	-0.08824		0.74622		0.8114		63	Metabolic traits
hsa-miR-6731-5p	WHR	0.05263		0.83704		0.93601		63	Metabolic traits
hsa-miR-10400-5p	WHR	0.1039		0.42931		0.9147		63	Metabolic traits
hsa-miR-320d	WHR	0.128		0.34718		0.76544		63	Metabolic traits
hsa-let-7c-5p	WHR	0.06061		0.69509		0.96046		63	Metabolic traits
hsa-let-7b-5p	WHR	-0.1216		0.3763		0.6626		63	Metabolic traits
hsa-miR-320e	WHR	0.2315		0.18713		0.96214		63	Metabolic traits
hsa-let-7a-5p	WHR	-0.1096		0.47223		0.67461		63	Metabolic traits
hsa-miR-184	WHR	-0.1756		0.33499		0.55831		63	Metabolic traits
hsa-miR-22-3p	WHR	0.2301		0.35673		0.95222		63	Metabolic traits
hsa-let-7f-5p	WHR	0.05363		0.76263		0.98151		63	Metabolic traits
hsa-miR-3168	WHR	-0.235		0.075934		0.77171		63	Metabolic traits
hsa-miR-6816-5p	WHR	0.07031		0.6312		0.98263		63	Metabolic traits
hsa-miR-619-3p	WHR	-0.001504		0.99746		0.99746		63	Metabolic traits
hsa-miR-151a-3p	WHR	-0.1337		0.37992		0.86967		63	Metabolic traits
hsa-miR-1250-5p	WHR	-0.1378		0.57378		0.95699		63	Metabolic traits
hsa-miR-21-5p	WHR	-0.005242		0.9784		0.9784		63	Metabolic traits
hsa-miR-3976	WHR	0.05769		0.78392		0.83144		63	Metabolic traits
hsa-miR-375-3p	WHR	-0.09195		0.51568		0.73669		63	Metabolic traits
hsa-miR-200b-3p	WHR	0.234		0.18939		0.91582		63	Metabolic traits
hsa-miR-6728-5p	WHR	0.1197		0.52866		0.97766		63	Metabolic traits
hsa-miR-99a-5p	WHR	0.07869		0.65717		0.78246		63	Metabolic traits
hsa-miR-203a-3p	WHR	-0.03826		0.85956		0.9048		63	Metabolic traits
hsa-miR-30d-5p	WHR	0.05462		0.79526		0.98872		63	Metabolic traits
hsa-miR-26a-5p	WHR	-0.2262		0.22018		0.33884		63	Metabolic traits
hsa-miR-6785-5p	WHR	-0.1439		0.55553		0.7407		63	Metabolic traits
hsa-miR-92a-3p	WHR	-0.1439		0.55553		0.85466		63	Metabolic traits
hsa-miR-122-5p	WHR	0.02469		0.8972		0.95116		63	Metabolic traits
hsa-miR-3960	WHR	-0.214		0.37729		0.95749		63	Metabolic traits
hsa-miR-4443	WHR	-0.03008		0.90133		0.941		63	Metabolic traits
hsa-miR-4516	WHR	-0.2978		0.13944		0.46479		63	Metabolic traits
hsa-miR-151b	WHR	-0.202		0.19885		0.93285		63	Metabolic traits
hsa-miR-203a-5p	WHR	-0.09221		0.69038		0.76709		63	Metabolic traits
hsa-miR-92a-1-5p	WHR	-0.08578		0.74402		0.90076		63	Metabolic traits

## Sheet: Suppl.Table 3
MircoRNA	Parameter	r (spearman)	F (anova)	P	sign. P	adj. P	sign. adj. P	N	Category
hsa-miR-619-3p	Adiponectin saliva [µg/ml]	0.5519		0.012927	*	0.090492		58	Oral
hsa-miR-122-5p	Adiponectin saliva [µg/ml]	-0.4742		0.015325	*	0.10728		58	Oral
hsa-miR-6816-5p	Bitter taste score		6.20708	0.0163112	*			49	Taste
hsa-miR-26a-5p	Bitter taste score		4.89366	0.0349879	*			31	Taste
hsa-miR-6816-5p	Insulin saliva [pmol/L]	-0.3067		0.036037	*	0.25226		61	Oral
hsa-miR-203a-3p	Insulin saliva [pmol/L]	-0.4786		0.017985	*	0.1259		61	Oral
hsa-let-7a-5p	Periodontal screening index		5.27384	0.0271048	*			41
hsa-miR-21-5p	Periodontal screening index		6.5628	0.0165583	*			28
hsa-miR-375-3p	Periodontal screening index		6.52558	0.0140085	*			48
hsa-miR-26a-5p	Periodontal screening index		6.23104	0.0192218	*			28
hsa-miR-6785-5p	Salty taste score		6.74994	0.018755	*			19	Taste
hsa-miR-6728-5p	Sour taste score		4.65762	0.0396404	*			30	Taste
hsa-miR-3976	Sweet taste score		4.8427	0.0380719	*			25	Taste
hsa-miR-4443	Sweet taste score		4.44866	0.0491964	*			20	Taste
hsa-miR-619-3p	Taste bud count	-0.4688		0.042886	*	0.1501		59	Oral
hsa-miR-3960	Taste bud count	-0.4801		0.04374	*	0.1823		59	Oral
hsa-miR-6816-5p	Taste sum without umami		4.76735	0.0340318	*			49	Taste
hsa-miR-26a-5p	Taste sum without umami		6.55945	0.0158986	*			31	Taste
hsa-miR-148a-3p	TNFa [pg/ml]	0.3474		0.032578	*	0.22805		38	Inflammatory
hsa-miR-320d	TNFa [pg/ml]	-0.3415		0.048074	*	0.27765		38	Inflammatory
hsa-miR-3168	Umami taste score		4.31387	0.0424023	*			58	Taste
hsa-miR-3976	CRP [µg/ml]	0.6772		0.001927	**	0.013489	*	38	Inflammatory
hsa-miR-1246	Insulin saliva [pmol/L]	0.3686		0.0034694	**	0.024286	*	61	Oral
hsa-miR-3168	TNFa [pg/ml]	0.4769		0.0032769	**	0.022938	*	38	Inflammatory
hsa-miR-1246	Adiponectin saliva [µg/ml]	0.02587		0.84684		0.88016		58	Oral
hsa-miR-1290	Adiponectin saliva [µg/ml]	0.1477		0.26781		0.46866		58	Oral
hsa-miR-423-5p	Adiponectin saliva [µg/ml]	0.0403		0.81238		0.96029		58	Oral
hsa-miR-6741-5p	Adiponectin saliva [µg/ml]	-0.2516		0.057001		0.399		58	Oral
hsa-miR-148a-3p	Adiponectin saliva [µg/ml]	-0.03325		0.80386		0.9745		58	Oral
hsa-miR-378a-3p	Adiponectin saliva [µg/ml]	0.1571		0.57555		0.98157		58	Oral
hsa-miR-6731-5p	Adiponectin saliva [µg/ml]	0.09559		0.71548		0.77563		58	Oral
hsa-miR-10400-5p	Adiponectin saliva [µg/ml]	0.179		0.18631		0.43471		58	Oral
hsa-miR-320d	Adiponectin saliva [µg/ml]	0.04572		0.7445		0.7445		58	Oral
hsa-let-7c-5p	Adiponectin saliva [µg/ml]	-0.07805		0.63106		0.70989		58	Oral
hsa-let-7b-5p	Adiponectin saliva [µg/ml]	0.06579		0.64555		0.88677		58	Oral
hsa-miR-320e	Adiponectin saliva [µg/ml]	-0.3296		0.081299		0.45578		58	Oral
hsa-let-7a-5p	Adiponectin saliva [µg/ml]	-0.1167		0.46601		0.66605		58	Oral
hsa-miR-184	Adiponectin saliva [µg/ml]	0.198		0.28441		0.76237		58	Oral
hsa-miR-22-3p	Adiponectin saliva [µg/ml]	-0.1078		0.68031		0.68031		58	Oral
hsa-let-7f-5p	Adiponectin saliva [µg/ml]	0.2432		0.19469		0.45427		58	Oral
hsa-miR-3168	Adiponectin saliva [µg/ml]	-0.101		0.47052		0.65872		58	Oral
hsa-miR-6816-5p	Adiponectin saliva [µg/ml]	-0.1675		0.27058		0.45684		58	Oral
hsa-miR-151a-3p	Adiponectin saliva [µg/ml]	0.1118		0.48495		0.8205		58	Oral
hsa-miR-1250-5p	Adiponectin saliva [µg/ml]	0.1352		0.59179		0.97679		58	Oral
hsa-miR-21-5p	Adiponectin saliva [µg/ml]	-0.05372		0.78983		0.81779		58	Oral
hsa-miR-3976	Adiponectin saliva [µg/ml]	-0.144		0.52105		0.59015		58	Oral
hsa-miR-375-3p	Adiponectin saliva [µg/ml]	0.0555		0.71019		0.89698		58	Oral
hsa-miR-200b-3p	Adiponectin saliva [µg/ml]	-0.08343		0.66009		0.92847		58	Oral
hsa-miR-6728-5p	Adiponectin saliva [µg/ml]	-0.01281		0.94808		0.94808		58	Oral
hsa-miR-99a-5p	Adiponectin saliva [µg/ml]	0.03938		0.8362		0.8362		58	Oral
hsa-miR-203a-3p	Adiponectin saliva [µg/ml]	0.04687		0.83642		0.97582		58	Oral
hsa-miR-30d-5p	Adiponectin saliva [µg/ml]	-0.1564		0.48531		0.75924		58	Oral
hsa-miR-26a-5p	Adiponectin saliva [µg/ml]	0.09646		0.631		0.98857		58	Oral
hsa-miR-6785-5p	Adiponectin saliva [µg/ml]	0.02993		0.90833		0.90833		58	Oral
hsa-miR-92a-3p	Adiponectin saliva [µg/ml]	0.1235		0.64848		0.94292		58	Oral
hsa-miR-3960	Adiponectin saliva [µg/ml]	-0.1912		0.47693		0.80214		58	Oral
hsa-miR-4443	Adiponectin saliva [µg/ml]	0.1534		0.51699		0.71564		58	Oral
hsa-miR-4516	Adiponectin saliva [µg/ml]	0.1331		0.52438		0.99563		58	Oral
hsa-miR-151b	Adiponectin saliva [µg/ml]	0.02265		0.89261		0.89261		58	Oral
hsa-miR-203a-5p	Adiponectin saliva [µg/ml]	0.09474		0.69066		0.69066		58	Oral
hsa-miR-92a-1-5p	Adiponectin saliva [µg/ml]	0.01978		0.95168		0.95168		58	Oral
hsa-miR-1246	Bitter taste score		0.0378286	0.846434				63	Taste
hsa-miR-1290	Bitter taste score		0.513635	0.476305				63	Taste
hsa-miR-423-5p	Bitter taste score		0.0230463	0.88014				40	Taste
hsa-miR-6741-5p	Bitter taste score		2.07156	0.15518				63	Taste
hsa-miR-148a-3p	Bitter taste score		0.949805	0.333682				62	Taste
hsa-miR-378a-3p	Bitter taste score		0.99935	0.334434				16	Taste
hsa-miR-6731-5p	Bitter taste score		1.11571e-05	0.997376				18	Taste
hsa-miR-10400-5p	Bitter taste score		0.358507	0.551668				60	Taste
hsa-miR-320d	Bitter taste score		0.442125	0.508929				56	Taste
hsa-let-7c-5p	Bitter taste score		0.754502	0.389991				44	Taste
hsa-let-7b-5p	Bitter taste score		0.00640681	0.936505				55	Taste
hsa-miR-320e	Bitter taste score		0.155981	0.695504				34	Taste
hsa-let-7a-5p	Bitter taste score		0.422653	0.519074				45	Taste
hsa-miR-184	Bitter taste score		0.358763	0.55369				32	Taste
hsa-miR-22-3p	Bitter taste score		2.18895	0.158424				18	Taste
hsa-let-7f-5p	Bitter taste score		0.711363	0.405252				34	Taste
hsa-miR-3168	Bitter taste score		0.00387843	0.950564				58	Taste
hsa-miR-619-3p	Bitter taste score		0.0062794	0.937714				20	Taste
hsa-miR-151a-3p	Bitter taste score		1.909	0.174212				45	Taste
hsa-miR-1250-5p	Bitter taste score		0.000931635	0.976006				19	Taste
hsa-miR-21-5p	Bitter taste score		0.0123126	0.912411				31	Taste
hsa-miR-3976	Bitter taste score		2.21701	0.150082				25	Taste
hsa-miR-375-3p	Bitter taste score		0.971547	0.32904				52	Taste
hsa-miR-200b-3p	Bitter taste score		0.016326	0.899154				33	Taste
hsa-miR-6728-5p	Bitter taste score		0.0259247	0.873241				30	Taste
hsa-miR-99a-5p	Bitter taste score		1.31581	0.25985				34	Taste
hsa-miR-203a-3p	Bitter taste score		1.4465	0.241876				24	Taste
hsa-miR-30d-5p	Bitter taste score		0.0077505	0.930609				25	Taste
hsa-miR-6785-5p	Bitter taste score		0.113475	0.740345				19	Taste
hsa-miR-92a-3p	Bitter taste score		0.00433699	0.948261				19	Taste
hsa-miR-122-5p	Bitter taste score		0.0320525	0.859202				30	Taste
hsa-miR-3960	Bitter taste score		2.85096	0.109577				19	Taste
hsa-miR-4443	Bitter taste score		0.799726	0.382977				20	Taste
hsa-miR-4516	Bitter taste score		0.521699	0.477097				26	Taste
hsa-miR-151b	Bitter taste score		1.52011	0.2248				42	Taste
hsa-miR-203a-5p	Bitter taste score		1.1103	0.305232				21	Taste
hsa-miR-92a-1-5p	Bitter taste score		0.0203978	0.888332				17	Taste
hsa-miR-1246	CRP [µg/ml]	0.2555		0.12146		0.37017		38	Inflammatory
hsa-miR-1290	CRP [µg/ml]	0.2936		0.073934		0.35813		38	Inflammatory
hsa-miR-423-5p	CRP [µg/ml]	0.04941		0.82311		0.96029		38	Inflammatory
hsa-miR-6741-5p	CRP [µg/ml]	0.09202		0.58142		0.81398		38	Inflammatory
hsa-miR-148a-3p	CRP [µg/ml]	0.02681		0.87295		0.9745		38	Inflammatory
hsa-miR-378a-3p	CRP [µg/ml]	0.3333		0.38532		0.98157		38	Inflammatory
hsa-miR-6731-5p	CRP [µg/ml]	-0.2667		0.49333		0.77563		38	Inflammatory
hsa-miR-10400-5p	CRP [µg/ml]	-0.0422		0.8037		0.89583		38	Inflammatory
hsa-miR-320d	CRP [µg/ml]	0.3054		0.079328		0.27765		38	Inflammatory
hsa-let-7c-5p	CRP [µg/ml]	0.08976		0.64851		0.70989		38	Inflammatory
hsa-let-7b-5p	CRP [µg/ml]	-0.03774		0.83193		0.88677		38	Inflammatory
hsa-miR-320e	CRP [µg/ml]	-0.03158		0.89963		0.89963		38	Inflammatory
hsa-let-7a-5p	CRP [µg/ml]	0.3327		0.090357		0.6325		38	Inflammatory
hsa-miR-184	CRP [µg/ml]	-0.1579		0.51707		0.76237		38	Inflammatory
hsa-miR-22-3p	CRP [µg/ml]	0.3818		0.24838		0.57955		38	Inflammatory
hsa-let-7f-5p	CRP [µg/ml]	0.3834		0.079076		0.45427		38	Inflammatory
hsa-miR-3168	CRP [µg/ml]	-0.09627		0.57518		0.67105		38	Inflammatory
hsa-miR-6816-5p	CRP [µg/ml]	0.1617		0.39157		0.45684		38	Inflammatory
hsa-miR-619-3p	CRP [µg/ml]	-0.1636		0.63387		0.76246		38	Inflammatory
hsa-miR-151a-3p	CRP [µg/ml]	-0.04579		0.8205		0.8205		38	Inflammatory
hsa-miR-1250-5p	CRP [µg/ml]	0.02381		0.97679		0.97679		38	Inflammatory
hsa-miR-21-5p	CRP [µg/ml]	0.08978		0.72326		0.81779		38	Inflammatory
hsa-miR-375-3p	CRP [µg/ml]	-0.06122		0.73854		0.89698		38	Inflammatory
hsa-miR-200b-3p	CRP [µg/ml]	0.274		0.22846		0.92847		38	Inflammatory
hsa-miR-6728-5p	CRP [µg/ml]	0.2966		0.24699		0.90772		38	Inflammatory
hsa-miR-99a-5p	CRP [µg/ml]	0.2752		0.23934		0.55847		38	Inflammatory
hsa-miR-203a-3p	CRP [µg/ml]	-0.1179		0.67631		0.94683		38	Inflammatory
hsa-miR-30d-5p	CRP [µg/ml]	0.178		0.54232		0.75924		38	Inflammatory
hsa-miR-26a-5p	CRP [µg/ml]	0.04211		0.86548		0.98857		38	Inflammatory
hsa-miR-6785-5p	CRP [µg/ml]	0.2033		0.50525		0.82912		38	Inflammatory
hsa-miR-92a-3p	CRP [µg/ml]	0.2791		0.33313		0.94292		38	Inflammatory
hsa-miR-122-5p	CRP [µg/ml]	0.2789		0.24654		0.77242		38	Inflammatory
hsa-miR-3960	CRP [µg/ml]	0.5804		0.052086		0.1823		38	Inflammatory
hsa-miR-4443	CRP [µg/ml]	0.2167		0.58094		0.71564		38	Inflammatory
hsa-miR-4516	CRP [µg/ml]	0.2529		0.34332		0.99563		38	Inflammatory
hsa-miR-151b	CRP [µg/ml]	-0.1692		0.41696		0.89261		38	Inflammatory
hsa-miR-203a-5p	CRP [µg/ml]	0.1703		0.57854		0.67497		38	Inflammatory
hsa-miR-92a-1-5p	CRP [µg/ml]	0.3242		0.27993		0.95168		38	Inflammatory
hsa-miR-1246	IL6 [pg/ml]	0.06752		0.68713		0.88016		38	Inflammatory
hsa-miR-1290	IL6 [pg/ml]	0.05843		0.72748		0.84873		38	Inflammatory
hsa-miR-423-5p	IL6 [pg/ml]	0.2549		0.23936		0.96029		38	Inflammatory
hsa-miR-6741-5p	IL6 [pg/ml]	-0.0128		0.93919		0.93919		38	Inflammatory
hsa-miR-148a-3p	IL6 [pg/ml]	0.01663		0.92105		0.9745		38	Inflammatory
hsa-miR-378a-3p	IL6 [pg/ml]	0.01667		0.98157		0.98157		38	Inflammatory
hsa-miR-6731-5p	IL6 [pg/ml]	0.1167		0.77563		0.77563		38	Inflammatory
hsa-miR-10400-5p	IL6 [pg/ml]	-0.02229		0.89583		0.89583		38	Inflammatory
hsa-miR-320d	IL6 [pg/ml]	0.06143		0.73002		0.7445		38	Inflammatory
hsa-let-7c-5p	IL6 [pg/ml]	-0.07334		0.70989		0.70989		38	Inflammatory
hsa-let-7b-5p	IL6 [pg/ml]	0.1293		0.46623		0.88677		38	Inflammatory
hsa-miR-320e	IL6 [pg/ml]	0.08947		0.71553		0.83479		38	Inflammatory
hsa-let-7a-5p	IL6 [pg/ml]	0.1648		0.4096		0.66605		38	Inflammatory
hsa-miR-184	IL6 [pg/ml]	-0.1483		0.54455		0.76237		38	Inflammatory
hsa-miR-22-3p	IL6 [pg/ml]	0.5727		0.070601		0.49421		38	Inflammatory
hsa-let-7f-5p	IL6 [pg/ml]	-0.06326		0.77973		0.82521		38	Inflammatory
hsa-miR-3168	IL6 [pg/ml]	-0.1398		0.41618		0.65872		38	Inflammatory
hsa-miR-6816-5p	IL6 [pg/ml]	0.168		0.37491		0.45684		38	Inflammatory
hsa-miR-619-3p	IL6 [pg/ml]	0.03645		0.91528		0.91528		38	Inflammatory
hsa-miR-151a-3p	IL6 [pg/ml]	0.08608		0.66842		0.8205		38	Inflammatory
hsa-miR-1250-5p	IL6 [pg/ml]	-0.2619		0.53641		0.97679		38	Inflammatory
hsa-miR-21-5p	IL6 [pg/ml]	0.05882		0.81779		0.81779		38	Inflammatory
hsa-miR-3976	IL6 [pg/ml]	0.2842		0.23744		0.55402		38	Inflammatory
hsa-miR-375-3p	IL6 [pg/ml]	0.1741		0.33909		0.89698		38	Inflammatory
hsa-miR-200b-3p	IL6 [pg/ml]	0.2338		0.30634		0.92847		38	Inflammatory
hsa-miR-6728-5p	IL6 [pg/ml]	0.2892		0.25935		0.90772		38	Inflammatory
hsa-miR-99a-5p	IL6 [pg/ml]	0.3383		0.14469		0.55847		38	Inflammatory
hsa-miR-203a-3p	IL6 [pg/ml]	-0.007143		0.98466		0.98466		38	Inflammatory
hsa-miR-30d-5p	IL6 [pg/ml]	-0.1209		0.68177		0.77021		38	Inflammatory
hsa-miR-26a-5p	IL6 [pg/ml]	-0.1737		0.47542		0.98857		38	Inflammatory
hsa-miR-6785-5p	IL6 [pg/ml]	0.533		0.064162		0.44914		38	Inflammatory
hsa-miR-92a-3p	IL6 [pg/ml]	0.05495		0.85568		0.94292		38	Inflammatory
hsa-miR-122-5p	IL6 [pg/ml]	0.1334		0.58616		0.80507		38	Inflammatory
hsa-miR-3960	IL6 [pg/ml]	0.1818		0.57296		0.80214		38	Inflammatory
hsa-miR-4443	IL6 [pg/ml]	0.06667		0.88009		0.88009		38	Inflammatory
hsa-miR-4516	IL6 [pg/ml]	0.005882		0.98689		0.99563		38	Inflammatory
hsa-miR-151b	IL6 [pg/ml]	-0.09385		0.6544		0.89261		38	Inflammatory
hsa-miR-203a-5p	IL6 [pg/ml]	0.2253		0.45899		0.64259		38	Inflammatory
hsa-miR-92a-1-5p	IL6 [pg/ml]	0.09341		0.76458		0.95168		38	Inflammatory
hsa-miR-1290	Insulin saliva [pmol/L]	0.1894		0.14383		0.35813		61	Oral
hsa-miR-423-5p	Insulin saliva [pmol/L]	-0.002229		0.98926		0.98926		61	Oral
hsa-miR-6741-5p	Insulin saliva [pmol/L]	-0.1362		0.29521		0.68882		61	Oral
hsa-miR-148a-3p	Insulin saliva [pmol/L]	-0.05186		0.69145		0.9745		61	Oral
hsa-miR-378a-3p	Insulin saliva [pmol/L]	0.2341		0.38289		0.98157		61	Oral
hsa-miR-6731-5p	Insulin saliva [pmol/L]	0.1744		0.48735		0.77563		61	Oral
hsa-miR-10400-5p	Insulin saliva [pmol/L]	0.04365		0.74269		0.89583		61	Oral
hsa-miR-320d	Insulin saliva [pmol/L]	0.05756		0.67636		0.7445		61	Oral
hsa-let-7c-5p	Insulin saliva [pmol/L]	-0.06553		0.67633		0.70989		61	Oral
hsa-let-7b-5p	Insulin saliva [pmol/L]	-0.06288		0.65148		0.88677		61	Oral
hsa-miR-320e	Insulin saliva [pmol/L]	0.2455		0.1757		0.45578		61	Oral
hsa-let-7a-5p	Insulin saliva [pmol/L]	-0.1699		0.27023		0.66605		61	Oral
hsa-miR-184	Insulin saliva [pmol/L]	-0.02293		0.90086		0.90086		61	Oral
hsa-miR-22-3p	Insulin saliva [pmol/L]	-0.1673		0.50707		0.68031		61	Oral
hsa-let-7f-5p	Insulin saliva [pmol/L]	0.06406		0.72322		0.82521		61	Oral
hsa-miR-3168	Insulin saliva [pmol/L]	-0.1475		0.27796		0.65872		61	Oral
hsa-miR-619-3p	Insulin saliva [pmol/L]	-0.1547		0.52726		0.76246		61	Oral
hsa-miR-151a-3p	Insulin saliva [pmol/L]	-0.04368		0.77829		0.8205		61	Oral
hsa-miR-1250-5p	Insulin saliva [pmol/L]	-0.02792		0.91243		0.97679		61	Oral
hsa-miR-21-5p	Insulin saliva [pmol/L]	-0.3301		0.074858		0.524		61	Oral
hsa-miR-3976	Insulin saliva [pmol/L]	-0.1158		0.59015		0.59015		61	Oral
hsa-miR-375-3p	Insulin saliva [pmol/L]	0.08488		0.55784		0.89698		61	Oral
hsa-miR-200b-3p	Insulin saliva [pmol/L]	-0.01653		0.92847		0.92847		61	Oral
hsa-miR-6728-5p	Insulin saliva [pmol/L]	0.03513		0.85645		0.94808		61	Oral
hsa-miR-99a-5p	Insulin saliva [pmol/L]	-0.1049		0.56118		0.78566		61	Oral
hsa-miR-30d-5p	Insulin saliva [pmol/L]	-0.2074		0.33081		0.75924		61	Oral
hsa-miR-26a-5p	Insulin saliva [pmol/L]	-0.02297		0.90412		0.98857		61	Oral
hsa-miR-6785-5p	Insulin saliva [pmol/L]	-0.3051		0.21833		0.73591		61	Oral
hsa-miR-92a-3p	Insulin saliva [pmol/L]	0.01762		0.94292		0.94292		61	Oral
hsa-miR-122-5p	Insulin saliva [pmol/L]	-0.02091		0.91265		0.91265		61	Oral
hsa-miR-3960	Insulin saliva [pmol/L]	0.04218		0.86387		0.92118		61	Oral
hsa-miR-4443	Insulin saliva [pmol/L]	0.2304		0.32839		0.71564		61	Oral
hsa-miR-4516	Insulin saliva [pmol/L]	-0.09777		0.63467		0.99563		61	Oral
hsa-miR-151b	Insulin saliva [pmol/L]	-0.09509		0.55425		0.89261		61	Oral
hsa-miR-203a-5p	Insulin saliva [pmol/L]	-0.4314		0.050874		0.35612		61	Oral
hsa-miR-92a-1-5p	Insulin saliva [pmol/L]	0.0172		0.94776		0.95168		61	Oral
hsa-miR-1246	Periodontal screening index		1.06444	0.30672				57
hsa-miR-1290	Periodontal screening index		0.600695	0.441633				57
hsa-miR-423-5p	Periodontal screening index		0.0562561	0.813938				36
hsa-miR-6741-5p	Periodontal screening index		0.101943	0.750719				57
hsa-miR-148a-3p	Periodontal screening index		1.58377	0.213633				56
hsa-miR-378a-3p	Periodontal screening index		2.53796	0.137123				14
hsa-miR-6731-5p	Periodontal screening index		0.860131	0.369416				16
hsa-miR-10400-5p	Periodontal screening index		2.28095	0.137025				54
hsa-miR-320d	Periodontal screening index		0.000116775	0.991423				50
hsa-let-7c-5p	Periodontal screening index		0.136788	0.713662				38
hsa-let-7b-5p	Periodontal screening index		1.87313	0.177489				50
hsa-miR-320e	Periodontal screening index		0.529048	0.472646				32
hsa-miR-184	Periodontal screening index		0.209093	0.651277				28
hsa-miR-22-3p	Periodontal screening index		0.0112144	0.917066				17
hsa-let-7f-5p	Periodontal screening index		0.234541	0.631815				31
hsa-miR-3168	Periodontal screening index		0.680229	0.413349				53
hsa-miR-6816-5p	Periodontal screening index		0.0155137	0.901471				44
hsa-miR-619-3p	Periodontal screening index		0.3133	0.583414				18
hsa-miR-151a-3p	Periodontal screening index		0.278748	0.600593				40
hsa-miR-1250-5p	Periodontal screening index		4.209	0.0569516				18
hsa-miR-3976	Periodontal screening index		0.206047	0.654771				22
hsa-miR-200b-3p	Periodontal screening index		0.788922	0.381993				30
hsa-miR-6728-5p	Periodontal screening index		0.471642	0.498554				27
hsa-miR-99a-5p	Periodontal screening index		0.478384	0.494656				31
hsa-miR-203a-3p	Periodontal screening index		0.00811799	0.929104				22
hsa-miR-30d-5p	Periodontal screening index		3.02098	0.0975677				22
hsa-miR-6785-5p	Periodontal screening index		0.0211328	0.886353				17
hsa-miR-92a-3p	Periodontal screening index		0.214565	0.650872				15
hsa-miR-122-5p	Periodontal screening index		0.118278	0.733675				28
hsa-miR-3960	Periodontal screening index		0.175973	0.680804				17
hsa-miR-4443	Periodontal screening index		1.04818	0.322155				17
hsa-miR-4516	Periodontal screening index		0.34732	0.561921				23
hsa-miR-151b	Periodontal screening index		0.951984	0.335726				38
hsa-miR-203a-5p	Periodontal screening index		0.248134	0.624423				20
hsa-miR-92a-1-5p	Periodontal screening index		0.155379	0.700982				13
hsa-miR-1246	pH saliva	-0.2199		0.21153		0.37017		34	Oral
hsa-miR-1290	pH saliva	-0.06867		0.69959		0.84873		34	Oral
hsa-miR-423-5p	pH saliva	-0.2547		0.27853		0.96029		34	Oral
hsa-miR-6741-5p	pH saliva	-0.2155		0.22095		0.68882		34	Oral
hsa-miR-148a-3p	pH saliva	-0.005787		0.9745		0.9745		34	Oral
hsa-miR-378a-3p	pH saliva	-0.01836		0.96884		0.98157		34	Oral
hsa-miR-6731-5p	pH saliva	0.2058		0.65792		0.77563		34	Oral
hsa-miR-10400-5p	pH saliva	0.09361		0.60436		0.89583		34	Oral
hsa-miR-320d	pH saliva	-0.1036		0.58576		0.7445		34	Oral
hsa-let-7c-5p	pH saliva	0.1076		0.62495		0.70989		34	Oral
hsa-let-7b-5p	pH saliva	0.1981		0.28543		0.88677		34	Oral
hsa-miR-320e	pH saliva	0.2991		0.26045		0.45578		34	Oral
hsa-let-7a-5p	pH saliva	0.1495		0.47575		0.66605		34	Oral
hsa-miR-184	pH saliva	0.1794		0.49091		0.76237		34	Oral
hsa-miR-22-3p	pH saliva	0.3945		0.22987		0.57955		34	Oral
hsa-let-7f-5p	pH saliva	0.3305		0.14335		0.45427		34	Oral
hsa-miR-3168	pH saliva	-0.06689		0.7115		0.7115		34	Oral
hsa-miR-6816-5p	pH saliva	0.2139		0.27443		0.45684		34	Oral
hsa-miR-619-3p	pH saliva	-0.293		0.41138		0.76246		34	Oral
hsa-miR-151a-3p	pH saliva	-0.2303		0.27896		0.8205		34	Oral
hsa-miR-1250-5p	pH saliva	-0.1134		0.78921		0.97679		34	Oral
hsa-miR-21-5p	pH saliva	0.1836		0.49609		0.81779		34	Oral
hsa-miR-3976	pH saliva	-0.2093		0.40457		0.59015		34	Oral
hsa-miR-375-3p	pH saliva	0.02468		0.89698		0.89698		34	Oral
hsa-miR-200b-3p	pH saliva	0.05088		0.83613		0.92847		34	Oral
hsa-miR-6728-5p	pH saliva	-0.1726		0.5551		0.94808		34	Oral
hsa-miR-99a-5p	pH saliva	-0.1791		0.47706		0.78566		34	Oral
hsa-miR-203a-3p	pH saliva	0.3773		0.16565		0.38653		34	Oral
hsa-miR-30d-5p	pH saliva	0.08991		0.77021		0.77021		34	Oral
hsa-miR-26a-5p	pH saliva	0.00376		0.98857		0.98857		34	Oral
hsa-miR-6785-5p	pH saliva	0.114		0.71067		0.82912		34	Oral
hsa-miR-92a-3p	pH saliva	-0.2276		0.45459		0.94292		34	Oral
hsa-miR-122-5p	pH saliva	-0.101		0.69006		0.80507		34	Oral
hsa-miR-3960	pH saliva	0.194		0.56757		0.80214		34	Oral
hsa-miR-4443	pH saliva	-0.2156		0.60806		0.71564		34	Oral
hsa-miR-4516	pH saliva	0.05075		0.85193		0.99563		34	Oral
hsa-miR-151b	pH saliva	-0.2431		0.27558		0.89261		34	Oral
hsa-miR-203a-5p	pH saliva	0.3492		0.26587		0.50497		34	Oral
hsa-miR-92a-1-5p	pH saliva	-0.2385		0.45542		0.95168		34	Oral
hsa-miR-1246	Salty taste score		0.0771088	0.782193				63	Taste
hsa-miR-1290	Salty taste score		0.234705	0.629792				63	Taste
hsa-miR-423-5p	Salty taste score		0.997895	0.324139				40	Taste
hsa-miR-6741-5p	Salty taste score		0.00759303	0.930847				63	Taste
hsa-miR-148a-3p	Salty taste score		1.84616	0.179317				62	Taste
hsa-miR-378a-3p	Salty taste score		0.796364	0.387265				16	Taste
hsa-miR-6731-5p	Salty taste score		1.21885	0.285914				18	Taste
hsa-miR-10400-5p	Salty taste score		0.135133	0.714507				60	Taste
hsa-miR-320d	Salty taste score		0.240015	0.626179				56	Taste
hsa-let-7c-5p	Salty taste score		2.4108	0.128005				44	Taste
hsa-let-7b-5p	Salty taste score		0.652811	0.422721				55	Taste
hsa-miR-320e	Salty taste score		2.75399	0.106783				34	Taste
hsa-let-7a-5p	Salty taste score		2.03274	0.161163				45	Taste
hsa-miR-184	Salty taste score		0.0248794	0.875725				32	Taste
hsa-miR-22-3p	Salty taste score		0.101698	0.753927				18	Taste
hsa-let-7f-5p	Salty taste score		0.210487	0.649487				34	Taste
hsa-miR-3168	Salty taste score		0.0416671	0.838996				58	Taste
hsa-miR-6816-5p	Salty taste score		3.65844	0.0618901				49	Taste
hsa-miR-619-3p	Salty taste score		0.106376	0.74807				20	Taste
hsa-miR-151a-3p	Salty taste score		0.154192	0.696501				45	Taste
hsa-miR-1250-5p	Salty taste score		0.193311	0.665713				19	Taste
hsa-miR-21-5p	Salty taste score		1.67272	0.206102				31	Taste
hsa-miR-3976	Salty taste score		0.0455424	0.83289				25	Taste
hsa-miR-375-3p	Salty taste score		0.00140301	0.97027				52	Taste
hsa-miR-200b-3p	Salty taste score		1.3745	0.249971				33	Taste
hsa-miR-6728-5p	Salty taste score		0.0896184	0.766874				30	Taste
hsa-miR-99a-5p	Salty taste score		0.135067	0.715655				34	Taste
hsa-miR-203a-3p	Salty taste score		0.442686	0.512745				24	Taste
hsa-miR-30d-5p	Salty taste score		0.0720482	0.79077				25	Taste
hsa-miR-26a-5p	Salty taste score		0.529245	0.472757				31	Taste
hsa-miR-92a-3p	Salty taste score		0.660392	0.427656				19	Taste
hsa-miR-122-5p	Salty taste score		0.048883	0.826623				30	Taste
hsa-miR-3960	Salty taste score		2.59227	0.125797				19	Taste
hsa-miR-4443	Salty taste score		1.30696	0.267923				20	Taste
hsa-miR-4516	Salty taste score		0.769118	0.389184				26	Taste
hsa-miR-151b	Salty taste score		0.481183	0.491896				42	Taste
hsa-miR-203a-5p	Salty taste score		0.662554	0.425744				21	Taste
hsa-miR-92a-1-5p	Salty taste score		0.519092	0.482307				17	Taste
hsa-miR-1246	Sour taste score		0.547067	0.462356				63	Taste
hsa-miR-1290	Sour taste score		0.0867072	0.769406				63	Taste
hsa-miR-423-5p	Sour taste score		0.0561885	0.813898				40	Taste
hsa-miR-6741-5p	Sour taste score		0.184796	0.668799				63	Taste
hsa-miR-148a-3p	Sour taste score		0.816043	0.369952				62	Taste
hsa-miR-378a-3p	Sour taste score		1.68074	0.215789				16	Taste
hsa-miR-6731-5p	Sour taste score		0.0969989	0.759483				18	Taste
hsa-miR-10400-5p	Sour taste score		1.68191	0.199806				60	Taste
hsa-miR-320d	Sour taste score		1.00088	0.32156				56	Taste
hsa-let-7c-5p	Sour taste score		0.993806	0.324523				44	Taste
hsa-let-7b-5p	Sour taste score		0.0390718	0.844063				55	Taste
hsa-miR-320e	Sour taste score		1.77429	0.192262				34	Taste
hsa-let-7a-5p	Sour taste score		0.444042	0.508738				45	Taste
hsa-miR-184	Sour taste score		0.0718268	0.790529				32	Taste
hsa-miR-22-3p	Sour taste score		0.903548	0.355971				18	Taste
hsa-let-7f-5p	Sour taste score		0.597144	0.44534				34	Taste
hsa-miR-3168	Sour taste score		0.0848624	0.771889				58	Taste
hsa-miR-6816-5p	Sour taste score		0.861103	0.358172				49	Taste
hsa-miR-619-3p	Sour taste score		0.440783	0.51516				20	Taste
hsa-miR-151a-3p	Sour taste score		0.00167627	0.967531				45	Taste
hsa-miR-1250-5p	Sour taste score		4.35892	0.0521759				19	Taste
hsa-miR-21-5p	Sour taste score		0.0660817	0.798945				31	Taste
hsa-miR-3976	Sour taste score		0.247433	0.62361				25	Taste
hsa-miR-375-3p	Sour taste score		0.336912	0.564224				52	Taste
hsa-miR-200b-3p	Sour taste score		0.00885618	0.92563				33	Taste
hsa-miR-99a-5p	Sour taste score		1.69834	0.201805				34	Taste
hsa-miR-203a-3p	Sour taste score		0.494863	0.489145				24	Taste
hsa-miR-30d-5p	Sour taste score		0.0184481	0.893142				25	Taste
hsa-miR-26a-5p	Sour taste score		3.30771	0.0792972				31	Taste
hsa-miR-6785-5p	Sour taste score		2.03631e-05	0.996452				19	Taste
hsa-miR-92a-3p	Sour taste score		0.913614	0.352553				19	Taste
hsa-miR-122-5p	Sour taste score		1.05522	0.313101				30	Taste
hsa-miR-3960	Sour taste score		0.19873	0.661374				19	Taste
hsa-miR-4443	Sour taste score		0.0695769	0.79495				20	Taste
hsa-miR-4516	Sour taste score		0.188555	0.668001				26	Taste
hsa-miR-151b	Sour taste score		0.0188661	0.89144				42	Taste
hsa-miR-203a-5p	Sour taste score		0.10229	0.752589				21	Taste
hsa-miR-92a-1-5p	Sour taste score		0.93425	0.349088				17	Taste
hsa-miR-1246	Sweet taste score		0.299037	0.586482				63	Taste
hsa-miR-1290	Sweet taste score		0.849086	0.360441				63	Taste
hsa-miR-423-5p	Sweet taste score		0.0308916	0.861416				40	Taste
hsa-miR-6741-5p	Sweet taste score		0.0564549	0.812986				63	Taste
hsa-miR-148a-3p	Sweet taste score		0.0150517	0.902766				62	Taste
hsa-miR-378a-3p	Sweet taste score		0.0381209	0.848006				16	Taste
hsa-miR-6731-5p	Sweet taste score		0.344544	0.565409				18	Taste
hsa-miR-10400-5p	Sweet taste score		2.93941	0.0917816				60	Taste
hsa-miR-320d	Sweet taste score		3.25643	0.0767213				56	Taste
hsa-let-7c-5p	Sweet taste score		0.987904	0.325947				44	Taste
hsa-let-7b-5p	Sweet taste score		0.961607	0.331238				55	Taste
hsa-miR-320e	Sweet taste score		1.11469	0.298971				34	Taste
hsa-let-7a-5p	Sweet taste score		0.635387	0.429766				45	Taste
hsa-miR-184	Sweet taste score		0.111644	0.740605				32	Taste
hsa-miR-22-3p	Sweet taste score		1.18746	0.291983				18	Taste
hsa-let-7f-5p	Sweet taste score		0.239229	0.628099				34	Taste
hsa-miR-3168	Sweet taste score		0.656422	0.421256				58	Taste
hsa-miR-6816-5p	Sweet taste score		3.92397	0.053471				49	Taste
hsa-miR-619-3p	Sweet taste score		0.422306	0.523996				20	Taste
hsa-miR-151a-3p	Sweet taste score		1.50186	0.227055				45	Taste
hsa-miR-1250-5p	Sweet taste score		0.0607181	0.808315				19	Taste
hsa-miR-21-5p	Sweet taste score		0.784255	0.383127				31	Taste
hsa-miR-375-3p	Sweet taste score		1.47108	0.230874				52	Taste
hsa-miR-200b-3p	Sweet taste score		0.0116802	0.914633				33	Taste
hsa-miR-6728-5p	Sweet taste score		1.06186	0.311611				30	Taste
hsa-miR-99a-5p	Sweet taste score		0.019292	0.890403				34	Taste
hsa-miR-203a-3p	Sweet taste score		0.0362194	0.850808				24	Taste
hsa-miR-30d-5p	Sweet taste score		0.684494	0.416545				25	Taste
hsa-miR-26a-5p	Sweet taste score		3.47434	0.0724808				31	Taste
hsa-miR-6785-5p	Sweet taste score		0.335959	0.569773				19	Taste
hsa-miR-92a-3p	Sweet taste score		0.626495	0.439549				19	Taste
hsa-miR-122-5p	Sweet taste score		0.245336	0.624243				30	Taste
hsa-miR-3960	Sweet taste score		0.106699	0.747921				19	Taste
hsa-miR-4516	Sweet taste score		0.0352392	0.852673				26	Taste
hsa-miR-151b	Sweet taste score		0.395515	0.53299				42	Taste
hsa-miR-203a-5p	Sweet taste score		0.206658	0.654551				21	Taste
hsa-miR-92a-1-5p	Sweet taste score		0.420811	0.52634				17	Taste
hsa-miR-1246	Taste bud count	0.02006		0.88016		0.88016		59	Oral
hsa-miR-1290	Taste bud count	-0.003479		0.97914		0.97914		59	Oral
hsa-miR-423-5p	Taste bud count	-0.1013		0.54526		0.96029		59	Oral
hsa-miR-6741-5p	Taste bud count	-0.09814		0.45959		0.80428		59	Oral
hsa-miR-148a-3p	Taste bud count	-0.07928		0.55416		0.9745		59	Oral
hsa-miR-378a-3p	Taste bud count	0.1036		0.71442		0.98157		59	Oral
hsa-miR-6731-5p	Taste bud count	0.1215		0.64235		0.77563		59	Oral
hsa-miR-10400-5p	Taste bud count	-0.2475		0.065876		0.43471		59	Oral
hsa-miR-320d	Taste bud count	0.1808		0.19951		0.46551		59	Oral
hsa-let-7c-5p	Taste bud count	-0.1211		0.45671		0.70989		59	Oral
hsa-let-7b-5p	Taste bud count	-0.05305		0.70876		0.88677		59	Oral
hsa-miR-320e	Taste bud count	0.1311		0.46704		0.65386		59	Oral
hsa-let-7a-5p	Taste bud count	0.04845		0.75479		0.79477		59	Oral
hsa-miR-184	Taste bud count	-0.2413		0.19896		0.76237		59	Oral
hsa-miR-22-3p	Taste bud count	0.1457		0.5903		0.68031		59	Oral
hsa-let-7f-5p	Taste bud count	0.03997		0.82521		0.82521		59	Oral
hsa-miR-3168	Taste bud count	-0.1012		0.46203		0.65872		59	Oral
hsa-miR-6816-5p	Taste bud count	0.1703		0.26329		0.45684		59	Oral
hsa-miR-151a-3p	Taste bud count	-0.07125		0.64982		0.8205		59	Oral
hsa-miR-1250-5p	Taste bud count	0.3171		0.19971		0.97679		59	Oral
hsa-miR-21-5p	Taste bud count	-0.09573		0.61483		0.81779		59	Oral
hsa-miR-3976	Taste bud count	-0.4043		0.055722		0.19503		59	Oral
hsa-miR-375-3p	Taste bud count	0.0913		0.524		0.89698		59	Oral
hsa-miR-200b-3p	Taste bud count	0.04658		0.80013		0.92847		59	Oral
hsa-miR-6728-5p	Taste bud count	0.02875		0.88453		0.94808		59	Oral
hsa-miR-99a-5p	Taste bud count	-0.2302		0.19737		0.55847		59	Oral
hsa-miR-203a-3p	Taste bud count	0.3247		0.1216		0.38653		59	Oral
hsa-miR-30d-5p	Taste bud count	-0.3827		0.064936		0.45456		59	Oral
hsa-miR-26a-5p	Taste bud count	0.02226		0.90705		0.98857		59	Oral
hsa-miR-6785-5p	Taste bud count	-0.1033		0.68333		0.82912		59	Oral
hsa-miR-92a-3p	Taste bud count	0.1005		0.70134		0.94292		59	Oral
hsa-miR-122-5p	Taste bud count	-0.1871		0.33104		0.77242		59	Oral
hsa-miR-4443	Taste bud count	-0.2428		0.33172		0.71564		59	Oral
hsa-miR-4516	Taste bud count	-0.01696		0.93731		0.99563		59	Oral
hsa-miR-151b	Taste bud count	0.06076		0.7059		0.89261		59	Oral
hsa-miR-203a-5p	Taste bud count	0.3327		0.1406		0.49211		59	Oral
hsa-miR-92a-1-5p	Taste bud count	0.04286		0.8828		0.95168		59	Oral
hsa-miR-1246	Taste sum without umami		0.0130225	0.90952				63	Taste
hsa-miR-1290	Taste sum without umami		0.0937871	0.76046				63	Taste
hsa-miR-423-5p	Taste sum without umami		0.251425	0.618966				40	Taste
hsa-miR-6741-5p	Taste sum without umami		0.378086	0.540916				63	Taste
hsa-miR-148a-3p	Taste sum without umami		1.93851	0.168969				62	Taste
hsa-miR-378a-3p	Taste sum without umami		0.267286	0.613229				16	Taste
hsa-miR-6731-5p	Taste sum without umami		0.657117	0.429473				18	Taste
hsa-miR-10400-5p	Taste sum without umami		1.21479	0.274937				60	Taste
hsa-miR-320d	Taste sum without umami		2.03925	0.159043				56	Taste
hsa-let-7c-5p	Taste sum without umami		2.81831	0.100621				44	Taste
hsa-let-7b-5p	Taste sum without umami		0.627813	0.431691				55	Taste
hsa-miR-320e	Taste sum without umami		0.111838	0.740244				34	Taste
hsa-let-7a-5p	Taste sum without umami		0.191907	0.663527				45	Taste
hsa-miR-184	Taste sum without umami		0.103904	0.74943				32	Taste
hsa-miR-22-3p	Taste sum without umami		0.488251	0.494741				18	Taste
hsa-let-7f-5p	Taste sum without umami		0.201451	0.656577				34	Taste
hsa-miR-3168	Taste sum without umami		0.17496	0.677341				58	Taste
hsa-miR-619-3p	Taste sum without umami		0.0770804	0.784457				20	Taste
hsa-miR-151a-3p	Taste sum without umami		1.55161	0.219643				45	Taste
hsa-miR-1250-5p	Taste sum without umami		1.55526	0.229269				19	Taste
hsa-miR-21-5p	Taste sum without umami		1.19387	0.283544				31	Taste
hsa-miR-3976	Taste sum without umami		1.7574	0.197966				25	Taste
hsa-miR-375-3p	Taste sum without umami		0.471774	0.495346				52	Taste
hsa-miR-200b-3p	Taste sum without umami		0.182182	0.672455				33	Taste
hsa-miR-6728-5p	Taste sum without umami		1.66094	0.208024				30	Taste
hsa-miR-99a-5p	Taste sum without umami		1.27417	0.267378				34	Taste
hsa-miR-203a-3p	Taste sum without umami		0.325577	0.574058				24	Taste
hsa-miR-30d-5p	Taste sum without umami		0.147701	0.704272				25	Taste
hsa-miR-6785-5p	Taste sum without umami		0.196442	0.663197				19	Taste
hsa-miR-92a-3p	Taste sum without umami		0.0782389	0.783073				19	Taste
hsa-miR-122-5p	Taste sum without umami		0.113675	0.738512				30	Taste
hsa-miR-3960	Taste sum without umami		1.40175	0.252722				19	Taste
hsa-miR-4443	Taste sum without umami		3.11857	0.0943601				20	Taste
hsa-miR-4516	Taste sum without umami		0.858298	0.363439				26	Taste
hsa-miR-151b	Taste sum without umami		1.08492	0.303855				42	Taste
hsa-miR-203a-5p	Taste sum without umami		0.00657441	0.936224				21	Taste
hsa-miR-92a-1-5p	Taste sum without umami		0.101952	0.753904				17	Taste
hsa-miR-1246	TNFa [pg/ml]	-0.2129		0.19928		0.37017		38	Inflammatory
hsa-miR-1290	TNFa [pg/ml]	-0.2361		0.15348		0.35813		38	Inflammatory
hsa-miR-423-5p	TNFa [pg/ml]	-0.08893		0.68577		0.96029		38	Inflammatory
hsa-miR-6741-5p	TNFa [pg/ml]	0.01324		0.93711		0.93919		38	Inflammatory
hsa-miR-378a-3p	TNFa [pg/ml]	0.15		0.70807		0.98157		38	Inflammatory
hsa-miR-6731-5p	TNFa [pg/ml]	-0.2333		0.55171		0.77563		38	Inflammatory
hsa-miR-10400-5p	TNFa [pg/ml]	-0.2273		0.17616		0.43471		38	Inflammatory
hsa-let-7c-5p	TNFa [pg/ml]	-0.1138		0.56258		0.70989		38	Inflammatory
hsa-let-7b-5p	TNFa [pg/ml]	0.02536		0.88677		0.88677		38	Inflammatory
hsa-miR-320e	TNFa [pg/ml]	-0.2966		0.21752		0.45578		38	Inflammatory
hsa-let-7a-5p	TNFa [pg/ml]	0.05251		0.79477		0.79477		38	Inflammatory
hsa-miR-184	TNFa [pg/ml]	-0.09474		0.69938		0.81595		38	Inflammatory
hsa-miR-22-3p	TNFa [pg/ml]	-0.2455		0.46818		0.68031		38	Inflammatory
hsa-let-7f-5p	TNFa [pg/ml]	-0.05366		0.81254		0.82521		38	Inflammatory
hsa-miR-6816-5p	TNFa [pg/ml]	-0.03626		0.84907		0.84907		38	Inflammatory
hsa-miR-619-3p	TNFa [pg/ml]	-0.1545		0.65354		0.76246		38	Inflammatory
hsa-miR-151a-3p	TNFa [pg/ml]	-0.127		0.52787		0.8205		38	Inflammatory
hsa-miR-1250-5p	TNFa [pg/ml]	0.2381		0.58214		0.97679		38	Inflammatory
hsa-miR-21-5p	TNFa [pg/ml]	-0.07946		0.75441		0.81779		38	Inflammatory
hsa-miR-3976	TNFa [pg/ml]	0.1702		0.48452		0.59015		38	Inflammatory
hsa-miR-375-3p	TNFa [pg/ml]	-0.04619		0.80178		0.89698		38	Inflammatory
hsa-miR-200b-3p	TNFa [pg/ml]	0.1124		0.6277		0.92847		38	Inflammatory
hsa-miR-6728-5p	TNFa [pg/ml]	-0.1544		0.55298		0.94808		38	Inflammatory
hsa-miR-99a-5p	TNFa [pg/ml]	0.09624		0.68596		0.80028		38	Inflammatory
hsa-miR-203a-3p	TNFa [pg/ml]	-0.1179		0.67631		0.94683		38	Inflammatory
hsa-miR-30d-5p	TNFa [pg/ml]	0.2703		0.34914		0.75924		38	Inflammatory
hsa-miR-26a-5p	TNFa [pg/ml]	0.09302		0.70486		0.98857		38	Inflammatory
hsa-miR-6785-5p	TNFa [pg/ml]	-0.3022		0.31539		0.73591		38	Inflammatory
hsa-miR-92a-3p	TNFa [pg/ml]	-0.2747		0.34108		0.94292		38	Inflammatory
hsa-miR-122-5p	TNFa [pg/ml]	-0.1544		0.52656		0.80507		38	Inflammatory
hsa-miR-3960	TNFa [pg/ml]	-0.03497		0.92118		0.92118		38	Inflammatory
hsa-miR-4443	TNFa [pg/ml]	0.2		0.6134		0.71564		38	Inflammatory
hsa-miR-4516	TNFa [pg/ml]	0.002941		0.99563		0.99563		38	Inflammatory
hsa-miR-151b	TNFa [pg/ml]	-0.05232		0.80385		0.89261		38	Inflammatory
hsa-miR-203a-5p	TNFa [pg/ml]	-0.3187		0.28855		0.50497		38	Inflammatory
hsa-miR-92a-1-5p	TNFa [pg/ml]	-0.2308		0.44777		0.95168		38	Inflammatory
hsa-miR-1246	Umami taste score		0.137678	0.711886				63	Taste
hsa-miR-1290	Umami taste score		0.0261915	0.871968				63	Taste
hsa-miR-423-5p	Umami taste score		0.180791	0.673092				40	Taste
hsa-miR-6741-5p	Umami taste score		0.0699838	0.792252				63	Taste
hsa-miR-148a-3p	Umami taste score		1.05086	0.309424				62	Taste
hsa-miR-378a-3p	Umami taste score		1.56549	0.231368				16	Taste
hsa-miR-6731-5p	Umami taste score		0.000379356	0.984701				18	Taste
hsa-miR-10400-5p	Umami taste score		1.24675	0.268779				60	Taste
hsa-miR-320d	Umami taste score		0.041898	0.838584				56	Taste
hsa-let-7c-5p	Umami taste score		0.0603052	0.80721				44	Taste
hsa-let-7b-5p	Umami taste score		0.273816	0.602964				55	Taste
hsa-miR-320e	Umami taste score		0.87996	0.355239				34	Taste
hsa-let-7a-5p	Umami taste score		0.037575	0.847212				45	Taste
hsa-miR-184	Umami taste score		0.857877	0.361725				32	Taste
hsa-miR-22-3p	Umami taste score		0.0609684	0.808112				18	Taste
hsa-let-7f-5p	Umami taste score		0.73865	0.396487				34	Taste
hsa-miR-6816-5p	Umami taste score		0.0103849	0.919265				49	Taste
hsa-miR-619-3p	Umami taste score		0.420495	0.524877				20	Taste
hsa-miR-151a-3p	Umami taste score		0.243012	0.624548				45	Taste
hsa-miR-1250-5p	Umami taste score		0.961852	0.340473				19	Taste
hsa-miR-21-5p	Umami taste score		0.922211	0.344834				31	Taste
hsa-miR-3976	Umami taste score		1.92794	0.178286				25	Taste
hsa-miR-375-3p	Umami taste score		0.181361	0.672034				52	Taste
hsa-miR-200b-3p	Umami taste score		0.053319	0.818903				33	Taste
hsa-miR-6728-5p	Umami taste score		0.000225082	0.988136				30	Taste
hsa-miR-99a-5p	Umami taste score		0.0703277	0.792561				34	Taste
hsa-miR-203a-3p	Umami taste score		1.22587	0.28017				24	Taste
hsa-miR-30d-5p	Umami taste score		0.138106	0.713573				25	Taste
hsa-miR-26a-5p	Umami taste score		1.01989	0.320897				31	Taste
hsa-miR-6785-5p	Umami taste score		0.312646	0.583353				19	Taste
hsa-miR-92a-3p	Umami taste score		3.62666	0.0739252				19	Taste
hsa-miR-122-5p	Umami taste score		0.249315	0.621459				30	Taste
hsa-miR-3960	Umami taste score		0.0268676	0.871732				19	Taste
hsa-miR-4443	Umami taste score		0.00541506	0.942151				20	Taste
hsa-miR-4516	Umami taste score		0.0704131	0.793002				26	Taste
hsa-miR-151b	Umami taste score		0.995673	0.324358				42	Taste
hsa-miR-203a-5p	Umami taste score		1.18296	0.290359				21	Taste
hsa-miR-92a-1-5p	Umami taste score		2.82411	0.113558				17	Taste

## Sheet: Suppl.Table 4
MircoRNA	Parameter	F (anova)	P	P sign	N	Category
hsa-let-7c-5p	Cognitive restraint	4.22447	0.0473664	*	37	Eating behavior
hsa-miR-1290	Cognitive restraint	6.77178	0.012216	*	51	Eating behavior
hsa-miR-148a-3p	Cognitive restraint	4.83876	0.0326749	*	50	Eating behavior
hsa-miR-10400-5p	Emotional eating [0/1]	4.10311	0.0485032	*	49	Eating behavior
hsa-miR-122-5p	Hunger	5.78797	0.0259291	*	22	Eating behavior
hsa-miR-3168	Hunger	5.56014	0.0228837	*	46	Eating behavior
hsa-miR-1246	Restraint eating [0/1]	5.46611	0.0235154	*	51	Eating behavior
hsa-miR-22-3p	Restraint eating [0/1]	5.70972	0.0341662	*	14	Eating behavior
hsa-let-7c-5p	Restraint eating score	4.13948	0.0495253	*	37	Eating behavior
hsa-miR-1246	Restraint eating score	6.72217	0.0125174	*	51	Eating behavior
hsa-miR-1290	Restraint eating score	4.29485	0.0435106	*	51	Eating behavior
hsa-miR-148a-3p	Restraint eating score	4.62474	0.0365791	*	50	Eating behavior
hsa-miR-151b	Uncontrolled eating [0/1]	4.74118	0.0371815	*	33	Eating behavior
hsa-miR-151b	Uncontrolled eating score	6.31679	0.0173699	*	33	Eating behavior
hsa-miR-1246	Cognitive restraint	9.68376	0.00309866	**	51	Eating behavior
hsa-miR-151b	Hunger	7.60346	0.00967803	**	33	Eating behavior
hsa-let-7a-5p	Cognitive restraint	0.256884	0.615448		37	Eating behavior
hsa-let-7b-5p	Cognitive restraint	0.166799	0.684999		45	Eating behavior
hsa-let-7f-5p	Cognitive restraint	0.162002	0.69061		28	Eating behavior
hsa-miR-10400-5p	Cognitive restraint	0.173604	0.678825		49	Eating behavior
hsa-miR-122-5p	Cognitive restraint	0.68098	0.418984		22	Eating behavior
hsa-miR-1250-5p	Cognitive restraint	1.11742	0.311291		14	Eating behavior
hsa-miR-151a-3p	Cognitive restraint	0.140788	0.709829		36	Eating behavior
hsa-miR-151b	Cognitive restraint	0.878612	0.355828		33	Eating behavior
hsa-miR-184	Cognitive restraint	1.28158	0.26927		25	Eating behavior
hsa-miR-200b-3p	Cognitive restraint	0.108089	0.744964		28	Eating behavior
hsa-miR-203a-3p	Cognitive restraint	2.28478	0.149014		19	Eating behavior
hsa-miR-203a-5p	Cognitive restraint	2.13898	0.162962		18	Eating behavior
hsa-miR-21-5p	Cognitive restraint	0.0138541	0.907325		25	Eating behavior
hsa-miR-22-3p	Cognitive restraint	3.41412	0.0894275		14	Eating behavior
hsa-miR-26a-5p	Cognitive restraint	1.53988	0.226629		26	Eating behavior
hsa-miR-30d-5p	Cognitive restraint	0.138637	0.713988		20	Eating behavior
hsa-miR-3168	Cognitive restraint	0.574132	0.452661		46	Eating behavior
hsa-miR-320d	Cognitive restraint	0.0207775	0.88606		45	Eating behavior
hsa-miR-320e	Cognitive restraint	0.000314615	0.985966		32	Eating behavior
hsa-miR-375-3p	Cognitive restraint	0.818434	0.371338		40	Eating behavior
hsa-miR-378a-3p	Cognitive restraint	0.656522	0.433565		14	Eating behavior
hsa-miR-3960	Cognitive restraint	2.32761	0.149366		16	Eating behavior
hsa-miR-3976	Cognitive restraint	0.776461	0.389841		20	Eating behavior
hsa-miR-423-5p	Cognitive restraint	0.534115	0.470746		31	Eating behavior
hsa-miR-4443	Cognitive restraint	0.332926	0.573798		15	Eating behavior
hsa-miR-4516	Cognitive restraint	0.927449	0.347624		21	Eating behavior
hsa-miR-619-3p	Cognitive restraint	1.49093	0.242238		16	Eating behavior
hsa-miR-6728-5p	Cognitive restraint	0.069136	0.795046		24	Eating behavior
hsa-miR-6731-5p	Cognitive restraint	0.642358	0.438441		14	Eating behavior
hsa-miR-6741-5p	Cognitive restraint	0.506625	0.479979		51	Eating behavior
hsa-miR-6785-5p	Cognitive restraint	2.92796	0.112759		14	Eating behavior
hsa-miR-6816-5p	Cognitive restraint	0.210833	0.648665		41	Eating behavior
hsa-miR-92a-1-5p	Cognitive restraint	0.740648	0.40632		14	Eating behavior
hsa-miR-92a-3p	Cognitive restraint	0.722111	0.40975		16	Eating behavior
hsa-miR-99a-5p	Cognitive restraint	0.0127535	0.910987		27	Eating behavior
hsa-let-7a-5p	Disinibition	0.1283	0.722352		37	Eating behavior
hsa-let-7b-5p	Disinibition	0.123839	0.726626		45	Eating behavior
hsa-let-7c-5p	Disinibition	0.282189	0.598625		37	Eating behavior
hsa-let-7f-5p	Disinibition	0.0252991	0.874853		28	Eating behavior
hsa-miR-10400-5p	Disinibition	2.24024	0.141146		49	Eating behavior
hsa-miR-122-5p	Disinibition	2.30216	0.144843		22	Eating behavior
hsa-miR-1246	Disinibition	0.444322	0.50817		51	Eating behavior
hsa-miR-1250-5p	Disinibition	0.951262	0.348651		14	Eating behavior
hsa-miR-1290	Disinibition	0.137576	0.712302		51	Eating behavior
hsa-miR-148a-3p	Disinibition	0.0697987	0.792761		50	Eating behavior
hsa-miR-151a-3p	Disinibition	1.16274	0.288488		36	Eating behavior
hsa-miR-151b	Disinibition	3.79511	0.0605058		33	Eating behavior
hsa-miR-184	Disinibition	0.269131	0.608871		25	Eating behavior
hsa-miR-200b-3p	Disinibition	2.70129	0.112307		28	Eating behavior
hsa-miR-203a-3p	Disinibition	1.25216	0.278704		19	Eating behavior
hsa-miR-203a-5p	Disinibition	0.519778	0.481339		18	Eating behavior
hsa-miR-21-5p	Disinibition	0.0057507	0.940207		25	Eating behavior
hsa-miR-22-3p	Disinibition	1.37569	0.263594		14	Eating behavior
hsa-miR-26a-5p	Disinibition	3.16875	0.0877256		26	Eating behavior
hsa-miR-30d-5p	Disinibition	0.519509	0.480308		20	Eating behavior
hsa-miR-3168	Disinibition	1.51622	0.224733		46	Eating behavior
hsa-miR-320d	Disinibition	0.116711	0.734294		45	Eating behavior
hsa-miR-320e	Disinibition	0.344352	0.561718		32	Eating behavior
hsa-miR-375-3p	Disinibition	0.333485	0.56702		40	Eating behavior
hsa-miR-378a-3p	Disinibition	0.000638799	0.980251		14	Eating behavior
hsa-miR-3960	Disinibition	0.852933	0.371368		16	Eating behavior
hsa-miR-3976	Disinibition	0.00745175	0.932162		20	Eating behavior
hsa-miR-423-5p	Disinibition	1.75975	0.195008		31	Eating behavior
hsa-miR-4443	Disinibition	0.175716	0.681925		15	Eating behavior
hsa-miR-4516	Disinibition	0.0257165	0.874287		21	Eating behavior
hsa-miR-619-3p	Disinibition	0.340665	0.56873		16	Eating behavior
hsa-miR-6728-5p	Disinibition	0.155403	0.69722		24	Eating behavior
hsa-miR-6731-5p	Disinibition	0.264372	0.616469		14	Eating behavior
hsa-miR-6741-5p	Disinibition	0.151505	0.698788		51	Eating behavior
hsa-miR-6785-5p	Disinibition	0.32085	0.581537		14	Eating behavior
hsa-miR-6816-5p	Disinibition	0.284342	0.596895		41	Eating behavior
hsa-miR-92a-1-5p	Disinibition	0.000493028	0.98265		14	Eating behavior
hsa-miR-92a-3p	Disinibition	0.00863171	0.927294		16	Eating behavior
hsa-miR-99a-5p	Disinibition	1.05028	0.315256		27	Eating behavior
hsa-let-7a-5p	Emotional eating [0/1]	0.148222	0.70257		37	Eating behavior
hsa-let-7b-5p	Emotional eating [0/1]	1.6694	0.203239		45	Eating behavior
hsa-let-7c-5p	Emotional eating [0/1]	0.0002684	0.987022		37	Eating behavior
hsa-let-7f-5p	Emotional eating [0/1]	0.0397867	0.84345		28	Eating behavior
hsa-miR-122-5p	Emotional eating [0/1]	0.0115955	0.91532		22	Eating behavior
hsa-miR-1246	Emotional eating [0/1]	0.00118658	0.972661		51	Eating behavior
hsa-miR-1250-5p	Emotional eating [0/1]	2.46444	0.142429		14	Eating behavior
hsa-miR-1290	Emotional eating [0/1]	0.00236313	0.961426		51	Eating behavior
hsa-miR-148a-3p	Emotional eating [0/1]	1.37165	0.247309		50	Eating behavior
hsa-miR-151a-3p	Emotional eating [0/1]	0.599601	0.444082		36	Eating behavior
hsa-miR-151b	Emotional eating [0/1]	0.0656701	0.799442		33	Eating behavior
hsa-miR-184	Emotional eating [0/1]	0.908168	0.35051		25	Eating behavior
hsa-miR-200b-3p	Emotional eating [0/1]	0.000438491	0.983453		28	Eating behavior
hsa-miR-203a-3p	Emotional eating [0/1]	0.0273028	0.870708		19	Eating behavior
hsa-miR-203a-5p	Emotional eating [0/1]	0.00489782	0.945073		18	Eating behavior
hsa-miR-21-5p	Emotional eating [0/1]	0.00150987	0.96934		25	Eating behavior
hsa-miR-22-3p	Emotional eating [0/1]	0.0120249	0.914493		14	Eating behavior
hsa-miR-26a-5p	Emotional eating [0/1]	0.931424	0.344118		26	Eating behavior
hsa-miR-30d-5p	Emotional eating [0/1]	1.24626	0.278949		20	Eating behavior
hsa-miR-3168	Emotional eating [0/1]	0.048774	0.826232		46	Eating behavior
hsa-miR-320d	Emotional eating [0/1]	2.58973	0.114877		45	Eating behavior
hsa-miR-320e	Emotional eating [0/1]	2.8544	0.101493		32	Eating behavior
hsa-miR-375-3p	Emotional eating [0/1]	0.0741619	0.786845		40	Eating behavior
hsa-miR-378a-3p	Emotional eating [0/1]	0.000954815	0.975857		14	Eating behavior
hsa-miR-3960	Emotional eating [0/1]	0.100743	0.755624		16	Eating behavior
hsa-miR-3976	Emotional eating [0/1]	0.144785	0.708022		20	Eating behavior
hsa-miR-423-5p	Emotional eating [0/1]	0.0618537	0.805343		31	Eating behavior
hsa-miR-4443	Emotional eating [0/1]	0.943566	0.34909		15	Eating behavior
hsa-miR-4516	Emotional eating [0/1]	0.0794282	0.781121		21	Eating behavior
hsa-miR-619-3p	Emotional eating [0/1]	0.574945	0.460875		16	Eating behavior
hsa-miR-6728-5p	Emotional eating [0/1]	0.0732465	0.78919		24	Eating behavior
hsa-miR-6731-5p	Emotional eating [0/1]	2.06743	0.176038		14	Eating behavior
hsa-miR-6741-5p	Emotional eating [0/1]	1.84498	0.180589		51	Eating behavior
hsa-miR-6785-5p	Emotional eating [0/1]	0.178974	0.679739		14	Eating behavior
hsa-miR-6816-5p	Emotional eating [0/1]	3.32451	0.0759259		41	Eating behavior
hsa-miR-92a-1-5p	Emotional eating [0/1]	0.00328462	0.95524		14	Eating behavior
hsa-miR-92a-3p	Emotional eating [0/1]	0.00278177	0.958682		16	Eating behavior
hsa-miR-99a-5p	Emotional eating [0/1]	0.00330298	0.954626		27	Eating behavior
hsa-let-7a-5p	Emotional eating score	0.00653384	0.936036		37	Eating behavior
hsa-let-7b-5p	Emotional eating score	1.04833	0.311618		45	Eating behavior
hsa-let-7c-5p	Emotional eating score	0.474483	0.495473		37	Eating behavior
hsa-let-7f-5p	Emotional eating score	0.106482	0.746797		28	Eating behavior
hsa-miR-10400-5p	Emotional eating score	2.15879	0.148419		49	Eating behavior
hsa-miR-122-5p	Emotional eating score	0.699551	0.412817		22	Eating behavior
hsa-miR-1246	Emotional eating score	0.175552	0.677055		51	Eating behavior
hsa-miR-1250-5p	Emotional eating score	2.72629	0.124616		14	Eating behavior
hsa-miR-1290	Emotional eating score	0.212853	0.646582		51	Eating behavior
hsa-miR-148a-3p	Emotional eating score	0.851357	0.360784		50	Eating behavior
hsa-miR-151a-3p	Emotional eating score	0.0196494	0.889348		36	Eating behavior
hsa-miR-151b	Emotional eating score	0.558675	0.460427		33	Eating behavior
hsa-miR-184	Emotional eating score	2.54219	0.124491		25	Eating behavior
hsa-miR-200b-3p	Emotional eating score	1.00846	0.324527		28	Eating behavior
hsa-miR-203a-3p	Emotional eating score	0.00770418	0.931082		19	Eating behavior
hsa-miR-203a-5p	Emotional eating score	0.0278312	0.869597		18	Eating behavior
hsa-miR-21-5p	Emotional eating score	0.168898	0.684897		25	Eating behavior
hsa-miR-22-3p	Emotional eating score	0.134898	0.719802		14	Eating behavior
hsa-miR-26a-5p	Emotional eating score	3.90663	0.0596966		26	Eating behavior
hsa-miR-30d-5p	Emotional eating score	2.53175	0.128986		20	Eating behavior
hsa-miR-3168	Emotional eating score	1.35499	0.250681		46	Eating behavior
hsa-miR-320d	Emotional eating score	0.802488	0.375338		45	Eating behavior
hsa-miR-320e	Emotional eating score	0.776505	0.385218		32	Eating behavior
hsa-miR-375-3p	Emotional eating score	0.0735913	0.787646		40	Eating behavior
hsa-miR-378a-3p	Emotional eating score	0.00716964	0.933917		14	Eating behavior
hsa-miR-3960	Emotional eating score	0.115152	0.73939		16	Eating behavior
hsa-miR-3976	Emotional eating score	1.07806	0.312879		20	Eating behavior
hsa-miR-423-5p	Emotional eating score	0.0100226	0.920943		31	Eating behavior
hsa-miR-4443	Emotional eating score	0.943566	0.34909		15	Eating behavior
hsa-miR-4516	Emotional eating score	0.337687	0.567997		21	Eating behavior
hsa-miR-619-3p	Emotional eating score	0.00132008	0.97153		16	Eating behavior
hsa-miR-6728-5p	Emotional eating score	0.0292014	0.865877		24	Eating behavior
hsa-miR-6731-5p	Emotional eating score	1.04878	0.325991		14	Eating behavior
hsa-miR-6741-5p	Emotional eating score	1.89984	0.174357		51	Eating behavior
hsa-miR-6785-5p	Emotional eating score	0.178974	0.679739		14	Eating behavior
hsa-miR-6816-5p	Emotional eating score	2.76804	0.10418		41	Eating behavior
hsa-miR-92a-1-5p	Emotional eating score	0.00123098	0.972589		14	Eating behavior
hsa-miR-92a-3p	Emotional eating score	0.000583866	0.981063		16	Eating behavior
hsa-miR-99a-5p	Emotional eating score	0.210096	0.650652		27	Eating behavior
hsa-let-7a-5p	Hunger	0.0593481	0.808952		37	Eating behavior
hsa-let-7b-5p	Hunger	0.298115	0.587889		45	Eating behavior
hsa-let-7c-5p	Hunger	1.7239	0.197735		37	Eating behavior
hsa-let-7f-5p	Hunger	0.121799	0.729902		28	Eating behavior
hsa-miR-10400-5p	Hunger	0.112664	0.738626		49	Eating behavior
hsa-miR-1246	Hunger	0.11851	0.73213		51	Eating behavior
hsa-miR-1250-5p	Hunger	0.254068	0.623352		14	Eating behavior
hsa-miR-1290	Hunger	0.0637193	0.801767		51	Eating behavior
hsa-miR-148a-3p	Hunger	0.782629	0.380748		50	Eating behavior
hsa-miR-151a-3p	Hunger	3.52756	0.0689547		36	Eating behavior
hsa-miR-184	Hunger	0.582591	0.453057		25	Eating behavior
hsa-miR-200b-3p	Hunger	1.8769	0.182402		28	Eating behavior
hsa-miR-203a-3p	Hunger	0.101593	0.75381		19	Eating behavior
hsa-miR-203a-5p	Hunger	0.0502782	0.825418		18	Eating behavior
hsa-miR-21-5p	Hunger	3.6465e-06	0.998493		25	Eating behavior
hsa-miR-22-3p	Hunger	0.130889	0.723802		14	Eating behavior
hsa-miR-26a-5p	Hunger	0.612443	0.441523		26	Eating behavior
hsa-miR-30d-5p	Hunger	0.655957	0.428569		20	Eating behavior
hsa-miR-320d	Hunger	0.0827156	0.775032		45	Eating behavior
hsa-miR-320e	Hunger	1.07728	0.307601		32	Eating behavior
hsa-miR-375-3p	Hunger	2.42242	0.127901		40	Eating behavior
hsa-miR-378a-3p	Hunger	0.062412	0.806949		14	Eating behavior
hsa-miR-3960	Hunger	1.29113	0.274917		16	Eating behavior
hsa-miR-3976	Hunger	0.0258913	0.873958		20	Eating behavior
hsa-miR-423-5p	Hunger	1.1003	0.302865		31	Eating behavior
hsa-miR-4443	Hunger	0.0734551	0.790627		15	Eating behavior
hsa-miR-4516	Hunger	0.0387848	0.845967		21	Eating behavior
hsa-miR-619-3p	Hunger	0.598459	0.452032		16	Eating behavior
hsa-miR-6728-5p	Hunger	0.153883	0.698627		24	Eating behavior
hsa-miR-6731-5p	Hunger	0.0467976	0.832366		14	Eating behavior
hsa-miR-6741-5p	Hunger	1.06278	0.307644		51	Eating behavior
hsa-miR-6785-5p	Hunger	0.0356797	0.853336		14	Eating behavior
hsa-miR-6816-5p	Hunger	3.65521	0.063261		41	Eating behavior
hsa-miR-92a-1-5p	Hunger	0.777792	0.39514		14	Eating behavior
hsa-miR-92a-3p	Hunger	1.44604	0.249108		16	Eating behavior
hsa-miR-99a-5p	Hunger	1.66388	0.208886		27	Eating behavior
hsa-let-7a-5p	Restraint eating [0/1]	0.290411	0.593369		37	Eating behavior
hsa-let-7b-5p	Restraint eating [0/1]	0.0700308	0.792556		45	Eating behavior
hsa-let-7c-5p	Restraint eating [0/1]	2.60578	0.115455		37	Eating behavior
hsa-let-7f-5p	Restraint eating [0/1]	0.510423	0.481321		28	Eating behavior
hsa-miR-10400-5p	Restraint eating [0/1]	0.174289	0.678229		49	Eating behavior
hsa-miR-122-5p	Restraint eating [0/1]	1.4649	0.240263		22	Eating behavior
hsa-miR-1250-5p	Restraint eating [0/1]	1.03043	0.330089		14	Eating behavior
hsa-miR-1290	Restraint eating [0/1]	3.79161	0.0572529		51	Eating behavior
hsa-miR-148a-3p	Restraint eating [0/1]	2.5537	0.116599		50	Eating behavior
hsa-miR-151a-3p	Restraint eating [0/1]	0.00227973	0.962198		36	Eating behavior
hsa-miR-151b	Restraint eating [0/1]	0.529399	0.47232		33	Eating behavior
hsa-miR-184	Restraint eating [0/1]	0.0161865	0.899867		25	Eating behavior
hsa-miR-200b-3p	Restraint eating [0/1]	0.00192335	0.965354		28	Eating behavior
hsa-miR-203a-3p	Restraint eating [0/1]	0.623586	0.440594		19	Eating behavior
hsa-miR-203a-5p	Restraint eating [0/1]	0.326779	0.575506		18	Eating behavior
hsa-miR-21-5p	Restraint eating [0/1]	3.25027e-06	0.998577		25	Eating behavior
hsa-miR-26a-5p	Restraint eating [0/1]	0.594974	0.448031		26	Eating behavior
hsa-miR-30d-5p	Restraint eating [0/1]	0.00105448	0.974452		20	Eating behavior
hsa-miR-3168	Restraint eating [0/1]	1.01237	0.319838		46	Eating behavior
hsa-miR-320d	Restraint eating [0/1]	0.00880312	0.925684		45	Eating behavior
hsa-miR-320e	Restraint eating [0/1]	0.0332422	0.856555		32	Eating behavior
hsa-miR-375-3p	Restraint eating [0/1]	3.0482	0.0889081		40	Eating behavior
hsa-miR-378a-3p	Restraint eating [0/1]	0.501176	0.492506		14	Eating behavior
hsa-miR-3960	Restraint eating [0/1]	1.3587	0.263238		16	Eating behavior
hsa-miR-3976	Restraint eating [0/1]	0.749123	0.398144		20	Eating behavior
hsa-miR-423-5p	Restraint eating [0/1]	0.295348	0.590967		31	Eating behavior
hsa-miR-4443	Restraint eating [0/1]	0.0429379	0.839053		15	Eating behavior
hsa-miR-4516	Restraint eating [0/1]	2.31271	0.144788		21	Eating behavior
hsa-miR-619-3p	Restraint eating [0/1]	2.67231	0.124385		16	Eating behavior
hsa-miR-6728-5p	Restraint eating [0/1]	0.384476	0.541587		24	Eating behavior
hsa-miR-6731-5p	Restraint eating [0/1]	0.101133	0.75594		14	Eating behavior
hsa-miR-6741-5p	Restraint eating [0/1]	0.424091	0.517945		51	Eating behavior
hsa-miR-6785-5p	Restraint eating [0/1]	2.41928	0.145817		14	Eating behavior
hsa-miR-6816-5p	Restraint eating [0/1]	0.121303	0.729499		41	Eating behavior
hsa-miR-92a-1-5p	Restraint eating [0/1]	0.0693482	0.796756		14	Eating behavior
hsa-miR-92a-3p	Restraint eating [0/1]	0.061332	0.807998		16	Eating behavior
hsa-miR-99a-5p	Restraint eating [0/1]	0.315705	0.579204		27	Eating behavior
hsa-let-7a-5p	Restraint eating score	0.620071	0.436321		37	Eating behavior
hsa-let-7b-5p	Restraint eating score	0.000245088	0.987582		45	Eating behavior
hsa-let-7f-5p	Restraint eating score	0.0190251	0.891357		28	Eating behavior
hsa-miR-10400-5p	Restraint eating score	0.0873986	0.768813		49	Eating behavior
hsa-miR-122-5p	Restraint eating score	1.09214	0.308465		22	Eating behavior
hsa-miR-1250-5p	Restraint eating score	2.74238	0.123615		14	Eating behavior
hsa-miR-151a-3p	Restraint eating score	0.0681884	0.795568		36	Eating behavior
hsa-miR-151b	Restraint eating score	0.542025	0.46713		33	Eating behavior
hsa-miR-184	Restraint eating score	0.653224	0.427244		25	Eating behavior
hsa-miR-200b-3p	Restraint eating score	0.0125249	0.911751		28	Eating behavior
hsa-miR-203a-3p	Restraint eating score	1.7926	0.198239		19	Eating behavior
hsa-miR-203a-5p	Restraint eating score	1.48809	0.24019		18	Eating behavior
hsa-miR-21-5p	Restraint eating score	0.117738	0.734617		25	Eating behavior
hsa-miR-22-3p	Restraint eating score	4.51568	0.0550416		14	Eating behavior
hsa-miR-26a-5p	Restraint eating score	0.71371	0.406558		26	Eating behavior
hsa-miR-30d-5p	Restraint eating score	0.164701	0.689649		20	Eating behavior
hsa-miR-3168	Restraint eating score	0.230053	0.63386		46	Eating behavior
hsa-miR-320d	Restraint eating score	0.577212	0.451553		45	Eating behavior
hsa-miR-320e	Restraint eating score	0.540734	0.467839		32	Eating behavior
hsa-miR-375-3p	Restraint eating score	1.38192	0.247088		40	Eating behavior
hsa-miR-378a-3p	Restraint eating score	1.09892	0.315159		14	Eating behavior
hsa-miR-3960	Restraint eating score	3.63078	0.0774658		16	Eating behavior
hsa-miR-3976	Restraint eating score	0.884876	0.359324		20	Eating behavior
hsa-miR-423-5p	Restraint eating score	0.275498	0.603657		31	Eating behavior
hsa-miR-4443	Restraint eating score	0.694411	0.419716		15	Eating behavior
hsa-miR-4516	Restraint eating score	0.926583	0.347844		21	Eating behavior
hsa-miR-619-3p	Restraint eating score	2.40997	0.142872		16	Eating behavior
hsa-miR-6728-5p	Restraint eating score	0.000295441	0.986441		24	Eating behavior
hsa-miR-6731-5p	Restraint eating score	0.258838	0.620144		14	Eating behavior
hsa-miR-6741-5p	Restraint eating score	1.11388	0.296416		51	Eating behavior
hsa-miR-6785-5p	Restraint eating score	3.80309	0.074908		14	Eating behavior
hsa-miR-6816-5p	Restraint eating score	0.0342744	0.854084		41	Eating behavior
hsa-miR-92a-1-5p	Restraint eating score	0.800993	0.388396		14	Eating behavior
hsa-miR-92a-3p	Restraint eating score	0.906801	0.357117		16	Eating behavior
hsa-miR-99a-5p	Restraint eating score	0.00525197	0.942804		27	Eating behavior
hsa-let-7a-5p	Uncontrolled eating [0/1]	0.13081	0.719768		37	Eating behavior
hsa-let-7b-5p	Uncontrolled eating [0/1]	0.362037	0.550537		45	Eating behavior
hsa-let-7c-5p	Uncontrolled eating [0/1]	2.47796	0.124449		37	Eating behavior
hsa-let-7f-5p	Uncontrolled eating [0/1]	0.000140382	0.990637		28	Eating behavior
hsa-miR-10400-5p	Uncontrolled eating [0/1]	0.223797	0.638352		49	Eating behavior
hsa-miR-122-5p	Uncontrolled eating [0/1]	1.07268	0.312703		22	Eating behavior
hsa-miR-1246	Uncontrolled eating [0/1]	0.12846	0.721574		51	Eating behavior
hsa-miR-1250-5p	Uncontrolled eating [0/1]	0.0367161	0.851248		14	Eating behavior
hsa-miR-1290	Uncontrolled eating [0/1]	0.0994023	0.753887		51	Eating behavior
hsa-miR-148a-3p	Uncontrolled eating [0/1]	0.507874	0.479511		50	Eating behavior
hsa-miR-151a-3p	Uncontrolled eating [0/1]	3.4668	0.0712743		36	Eating behavior
hsa-miR-184	Uncontrolled eating [0/1]	2.82211	0.106508		25	Eating behavior
hsa-miR-200b-3p	Uncontrolled eating [0/1]	0.895641	0.352666		28	Eating behavior
hsa-miR-203a-3p	Uncontrolled eating [0/1]	0.0337762	0.856358		19	Eating behavior
hsa-miR-203a-5p	Uncontrolled eating [0/1]	0.312764	0.583733		18	Eating behavior
hsa-miR-21-5p	Uncontrolled eating [0/1]	0.0261581	0.872927		25	Eating behavior
hsa-miR-22-3p	Uncontrolled eating [0/1]	0.780146	0.394447		14	Eating behavior
hsa-miR-26a-5p	Uncontrolled eating [0/1]	0.429799	0.518323		26	Eating behavior
hsa-miR-30d-5p	Uncontrolled eating [0/1]	0.866731	0.364181		20	Eating behavior
hsa-miR-3168	Uncontrolled eating [0/1]	0.752118	0.390512		46	Eating behavior
hsa-miR-320d	Uncontrolled eating [0/1]	0.146023	0.704247		45	Eating behavior
hsa-miR-320e	Uncontrolled eating [0/1]	0.00696861	0.934026		32	Eating behavior
hsa-miR-375-3p	Uncontrolled eating [0/1]	0.349836	0.557709		40	Eating behavior
hsa-miR-378a-3p	Uncontrolled eating [0/1]	0.00917029	0.925291		14	Eating behavior
hsa-miR-3960	Uncontrolled eating [0/1]	0.00156454	0.969007		16	Eating behavior
hsa-miR-3976	Uncontrolled eating [0/1]	0.0863885	0.772182		20	Eating behavior
hsa-miR-423-5p	Uncontrolled eating [0/1]	0.201528	0.656828		31	Eating behavior
hsa-miR-4443	Uncontrolled eating [0/1]	1.54506	0.235818		15	Eating behavior
hsa-miR-4516	Uncontrolled eating [0/1]	0.13038	0.722023		21	Eating behavior
hsa-miR-619-3p	Uncontrolled eating [0/1]	4.58267	0.05038		16	Eating behavior
hsa-miR-6728-5p	Uncontrolled eating [0/1]	1.73855	0.200885		24	Eating behavior
hsa-miR-6731-5p	Uncontrolled eating [0/1]	3.27961	0.0952348		14	Eating behavior
hsa-miR-6741-5p	Uncontrolled eating [0/1]	0.541136	0.465469		51	Eating behavior
hsa-miR-6785-5p	Uncontrolled eating [0/1]	0.27295	0.610869		14	Eating behavior
hsa-miR-6816-5p	Uncontrolled eating [0/1]	0.00488843	0.944617		41	Eating behavior
hsa-miR-92a-1-5p	Uncontrolled eating [0/1]	1.7501	0.210521		14	Eating behavior
hsa-miR-92a-3p	Uncontrolled eating [0/1]	2.72084	0.121294		16	Eating behavior
hsa-miR-99a-5p	Uncontrolled eating [0/1]	0.673564	0.419569		27	Eating behavior
hsa-let-7a-5p	Uncontrolled eating score	0.167784	0.684585		37	Eating behavior
hsa-let-7b-5p	Uncontrolled eating score	0.0305018	0.862176		45	Eating behavior
hsa-let-7c-5p	Uncontrolled eating score	1.1532	0.290228		37	Eating behavior
hsa-let-7f-5p	Uncontrolled eating score	0.0100081	0.92108		28	Eating behavior
hsa-miR-10400-5p	Uncontrolled eating score	0.0460972	0.830928		49	Eating behavior
hsa-miR-122-5p	Uncontrolled eating score	3.59952	0.0723301		22	Eating behavior
hsa-miR-1246	Uncontrolled eating score	0.0141855	0.905681		51	Eating behavior
hsa-miR-1250-5p	Uncontrolled eating score	0.0293744	0.866774		14	Eating behavior
hsa-miR-1290	Uncontrolled eating score	0.000146001	0.990408		51	Eating behavior
hsa-miR-148a-3p	Uncontrolled eating score	0.0178707	0.894214		50	Eating behavior
hsa-miR-151a-3p	Uncontrolled eating score	4.02666	0.052792		36	Eating behavior
hsa-miR-184	Uncontrolled eating score	1.01848	0.323379		25	Eating behavior
hsa-miR-200b-3p	Uncontrolled eating score	0.917112	0.347055		28	Eating behavior
hsa-miR-203a-3p	Uncontrolled eating score	0.00668996	0.935767		19	Eating behavior
hsa-miR-203a-5p	Uncontrolled eating score	0.0303967	0.86378		18	Eating behavior
hsa-miR-21-5p	Uncontrolled eating score	0.00325368	0.955005		25	Eating behavior
hsa-miR-22-3p	Uncontrolled eating score	0.119221	0.735858		14	Eating behavior
hsa-miR-26a-5p	Uncontrolled eating score	0.50248	0.485242		26	Eating behavior
hsa-miR-30d-5p	Uncontrolled eating score	0.000104181	0.991968		20	Eating behavior
hsa-miR-3168	Uncontrolled eating score	1.95224	0.169352		46	Eating behavior
hsa-miR-320d	Uncontrolled eating score	0.600214	0.442736		45	Eating behavior
hsa-miR-320e	Uncontrolled eating score	0.00671746	0.935223		32	Eating behavior
hsa-miR-375-3p	Uncontrolled eating score	0.385984	0.538127		40	Eating behavior
hsa-miR-378a-3p	Uncontrolled eating score	0.000502225	0.982489		14	Eating behavior
hsa-miR-3960	Uncontrolled eating score	1.11948	0.307946		16	Eating behavior
hsa-miR-3976	Uncontrolled eating score	0.0711714	0.792671		20	Eating behavior
hsa-miR-423-5p	Uncontrolled eating score	0.705012	0.407973		31	Eating behavior
hsa-miR-4443	Uncontrolled eating score	0.469428	0.505284		15	Eating behavior
hsa-miR-4516	Uncontrolled eating score	0.28225	0.601387		21	Eating behavior
hsa-miR-619-3p	Uncontrolled eating score	1.25703	0.281077		16	Eating behavior
hsa-miR-6728-5p	Uncontrolled eating score	0.292936	0.593784		24	Eating behavior
hsa-miR-6731-5p	Uncontrolled eating score	1.18042	0.298614		14	Eating behavior
hsa-miR-6741-5p	Uncontrolled eating score	0.675123	0.415251		51	Eating behavior
hsa-miR-6785-5p	Uncontrolled eating score	0.355087	0.562319		14	Eating behavior
hsa-miR-6816-5p	Uncontrolled eating score	0.156827	0.694253		41	Eating behavior
hsa-miR-92a-1-5p	Uncontrolled eating score	2.19524	0.164213		14	Eating behavior
hsa-miR-92a-3p	Uncontrolled eating score	1.9791	0.181295		16	Eating behavior
hsa-miR-99a-5p	Uncontrolled eating score	0.661724	0.423632		27	Eating behavior

## Sheet: Suppl.Table 5
MircoRNA	Parameter	r (spearman)	P	sign. P	adj. P	sign. adj. P	N	Category
hsa-miR-1250-5p	FFQ total fat	-0.5934	0.036026	*	0.11432		44	Food intake
hsa-miR-1250-5p	FFQ total kcal	-0.6648	0.015995	*	0.095973		44	Food intake
hsa-miR-6785-5p	FFQ total kcal	-0.5874	0.048845	*	0.40151		44	Food intake
hsa-let-7c-5p	FFQ total KH	0.364	0.038016	*	0.2281		44	Food intake
hsa-miR-99a-5p	FFQ total KH	0.4948	0.015009	*	0.18011		44	Food intake
hsa-miR-30d-5p	FFQ total KH	0.4632	0.047462	*	0.30176		44	Food intake
hsa-miR-1250-5p	FFQ total protein	-0.5879	0.038107	*	0.11432		44	Food intake
hsa-miR-6816-5p	FFQ total salt	-0.3797	0.024457	*	0.29348		44	Food intake
hsa-miR-6728-5p	FFQ total salt	-0.4992	0.026558	*	0.31869		44	Food intake
hsa-let-7c-5p	FFQ total sugar	0.3646	0.037645	*	0.2281		44	Food intake
hsa-miR-99a-5p	FFQ total sugar	0.4374	0.03372	*	0.20232		44	Food intake
hsa-miR-1250-5p	FFQ total salt	-0.8242	0.00091723	***	0.011007	*	44	Food intake
hsa-miR-1246	FFQ total fat	0.05018	0.74567		0.89481		44	Food intake
hsa-miR-1290	FFQ total fat	0.05215	0.73601		0.8799		44	Food intake
hsa-miR-423-5p	FFQ total fat	-0.03316	0.87258		0.94673		44	Food intake
hsa-miR-6741-5p	FFQ total fat	-0.0661	0.66894		0.82916		44	Food intake
hsa-miR-148a-3p	FFQ total fat	-0.158	0.31058		0.64002		44	Food intake
hsa-miR-378a-3p	FFQ total fat	0.2253	0.45899		0.92811		44	Food intake
hsa-miR-6731-5p	FFQ total fat	-0.2587	0.41694		0.68565		44	Food intake
hsa-miR-10400-5p	FFQ total fat	0.007698	0.96164		0.96164		44	Food intake
hsa-miR-320d	FFQ total fat	0.05344	0.74591		0.99657		44	Food intake
hsa-let-7c-5p	FFQ total fat	0.04311	0.81135		0.81135		44	Food intake
hsa-let-7b-5p	FFQ total fat	-0.161	0.33306		0.93256		44	Food intake
hsa-miR-320e	FFQ total fat	-0.03005	0.87721		0.92493		44	Food intake
hsa-let-7a-5p	FFQ total fat	-0.09124	0.61231		0.92301		44	Food intake
hsa-miR-184	FFQ total fat	-0.2556	0.27543		0.56761		44	Food intake
hsa-miR-22-3p	FFQ total fat	-0.0989	0.75073		0.90088		44	Food intake
hsa-let-7f-5p	FFQ total fat	-0.1348	0.52846		0.89056		44	Food intake
hsa-miR-3168	FFQ total fat	-0.05283	0.74871		0.91642		44	Food intake
hsa-miR-6816-5p	FFQ total fat	-0.263	0.12673		0.38019		44	Food intake
hsa-miR-619-3p	FFQ total fat	0.2308	0.47091		0.72294		44	Food intake
hsa-miR-151a-3p	FFQ total fat	-0.04106	0.82319		0.99441		44	Food intake
hsa-miR-21-5p	FFQ total fat	-0.3494	0.121		0.81741		44	Food intake
hsa-miR-3976	FFQ total fat	0.201	0.43775		0.98483		44	Food intake
hsa-miR-375-3p	FFQ total fat	-0.07044	0.69129		0.91482		44	Food intake
hsa-miR-200b-3p	FFQ total fat	-0.05336	0.80906		0.93703		44	Food intake
hsa-miR-6728-5p	FFQ total fat	-0.1203	0.61236		0.96439		44	Food intake
hsa-miR-99a-5p	FFQ total fat	0.1948	0.36006		0.72012		44	Food intake
hsa-miR-203a-3p	FFQ total fat	-0.03529	0.89972		0.89972		44	Food intake
hsa-miR-30d-5p	FFQ total fat	-0.05263	0.83157		0.90717		44	Food intake
hsa-miR-26a-5p	FFQ total fat	-0.3078	0.14329		0.40032		44	Food intake
hsa-miR-6785-5p	FFQ total fat	-0.4615	0.13384		0.40151		44	Food intake
hsa-miR-92a-3p	FFQ total fat	-0.07647	0.77974		1		44	Food intake
hsa-miR-122-5p	FFQ total fat	0.3404	0.15406		0.38054		44	Food intake
hsa-miR-3960	FFQ total fat	0.1382	0.60924		0.91053		44	Food intake
hsa-miR-4443	FFQ total fat	-0.4266	0.1689		0.7836		44	Food intake
hsa-miR-4516	FFQ total fat	-0.1744	0.48735		0.90833		44	Food intake
hsa-miR-151b	FFQ total fat	0.1828	0.34113		0.49045		44	Food intake
hsa-miR-203a-5p	FFQ total fat	-0.05882	0.83073		0.97815		44	Food intake
hsa-miR-92a-1-5p	FFQ total fat	0.02418	0.93961		0.93961		44	Food intake
hsa-miR-1246	FFQ total kcal	-0.02593	0.86708		0.90387		44	Food intake
hsa-miR-1290	FFQ total kcal	-0.005215	0.97345		0.97345		44	Food intake
hsa-miR-423-5p	FFQ total kcal	0.0188	0.92813		0.94673		44	Food intake
hsa-miR-6741-5p	FFQ total kcal	-0.1173	0.44711		0.82916		44	Food intake
hsa-miR-148a-3p	FFQ total kcal	-0.0968	0.53566		0.64378		44	Food intake
hsa-miR-378a-3p	FFQ total kcal	0.1978	0.51716		0.92811		44	Food intake
hsa-miR-6731-5p	FFQ total kcal	-0.3497	0.266		0.63841		44	Food intake
hsa-miR-10400-5p	FFQ total kcal	0.06021	0.70404		0.93871		44	Food intake
hsa-miR-320d	FFQ total kcal	0.03077	0.85226		0.99657		44	Food intake
hsa-let-7c-5p	FFQ total kcal	0.1013	0.57359		0.81135		44	Food intake
hsa-let-7b-5p	FFQ total kcal	-0.04607	0.78306		0.93256		44	Food intake
hsa-miR-320e	FFQ total kcal	-0.1399	0.46753		0.92493		44	Food intake
hsa-let-7a-5p	FFQ total kcal	-0.06952	0.69976		0.92301		44	Food intake
hsa-miR-184	FFQ total kcal	-0.2662	0.25559		0.56761		44	Food intake
hsa-miR-22-3p	FFQ total kcal	0.06044	0.84899		0.92059		44	Food intake
hsa-let-7f-5p	FFQ total kcal	-0.1157	0.58911		0.89056		44	Food intake
hsa-miR-3168	FFQ total kcal	-0.002429	0.98872		0.98872		44	Food intake
hsa-miR-6816-5p	FFQ total kcal	-0.0549	0.75343		0.8423		44	Food intake
hsa-miR-619-3p	FFQ total kcal	0.3357	0.28669		0.72294		44	Food intake
hsa-miR-151a-3p	FFQ total kcal	-0.001466	0.99441		0.99441		44	Food intake
hsa-miR-21-5p	FFQ total kcal	-0.2039	0.37364		0.93944		44	Food intake
hsa-miR-3976	FFQ total kcal	0.1471	0.57235		0.98483		44	Food intake
hsa-miR-375-3p	FFQ total kcal	0.0191	0.91482		0.91482		44	Food intake
hsa-miR-200b-3p	FFQ total kcal	0.01976	0.92985		0.93703		44	Food intake
hsa-miR-6728-5p	FFQ total kcal	-0.1865	0.42948		0.96439		44	Food intake
hsa-miR-99a-5p	FFQ total kcal	0.2791	0.18597		0.61502		44	Food intake
hsa-miR-203a-3p	FFQ total kcal	0.07059	0.79665		0.89972		44	Food intake
hsa-miR-30d-5p	FFQ total kcal	0.05789	0.81472		0.90717		44	Food intake
hsa-miR-26a-5p	FFQ total kcal	-0.1548	0.46847		0.50455		44	Food intake
hsa-miR-92a-3p	FFQ total kcal	-0.01765	0.95195		1		44	Food intake
hsa-miR-122-5p	FFQ total kcal	0.3579	0.13291		0.38054		44	Food intake
hsa-miR-3960	FFQ total kcal	-0.1206	0.65644		0.91053		44	Food intake
hsa-miR-4443	FFQ total kcal	-0.2378	0.4571		0.7836		44	Food intake
hsa-miR-4516	FFQ total kcal	-0.1166	0.64436		0.90833		44	Food intake
hsa-miR-151b	FFQ total kcal	0.2202	0.24994		0.49045		44	Food intake
hsa-miR-203a-5p	FFQ total kcal	-0.008824	0.97815		0.97815		44	Food intake
hsa-miR-92a-1-5p	FFQ total kcal	0.06813	0.8201		0.93346		44	Food intake
hsa-miR-1246	FFQ total KH	-0.2726	0.073664		0.29466		44	Food intake
hsa-miR-1290	FFQ total KH	-0.19	0.21599		0.80984		44	Food intake
hsa-miR-423-5p	FFQ total KH	0.2636	0.19255		0.82658		44	Food intake
hsa-miR-6741-5p	FFQ total KH	-0.003524	0.98217		0.98217		44	Food intake
hsa-miR-148a-3p	FFQ total KH	0.1241	0.42643		0.64378		44	Food intake
hsa-miR-378a-3p	FFQ total KH	0.1209	0.69608		0.92811		44	Food intake
hsa-miR-6731-5p	FFQ total KH	-0.4755	0.12132		0.48528		44	Food intake
hsa-miR-10400-5p	FFQ total KH	0.1459	0.35518		0.93871		44	Food intake
hsa-miR-320d	FFQ total KH	-0.136	0.40756		0.99657		44	Food intake
hsa-let-7b-5p	FFQ total KH	0.2662	0.10621		0.93256		44	Food intake
hsa-miR-320e	FFQ total KH	-0.1099	0.56909		0.92493		44	Food intake
hsa-let-7a-5p	FFQ total KH	0.1283	0.47505		0.92301		44	Food intake
hsa-miR-184	FFQ total KH	-0.0391	0.87119		0.87119		44	Food intake
hsa-miR-22-3p	FFQ total KH	0.1374	0.656		0.90088		44	Food intake
hsa-let-7f-5p	FFQ total KH	0.1296	0.5447		0.89056		44	Food intake
hsa-miR-3168	FFQ total KH	0.1524	0.35293		0.60503		44	Food intake
hsa-miR-6816-5p	FFQ total KH	0.1936	0.26414		0.52827		44	Food intake
hsa-miR-619-3p	FFQ total KH	0.2028	0.5281		0.72294		44	Food intake
hsa-miR-151a-3p	FFQ total KH	0.002566	0.98961		0.99441		44	Food intake
hsa-miR-1250-5p	FFQ total KH	-0.3407	0.255		0.3825		44	Food intake
hsa-miR-21-5p	FFQ total KH	0.1662	0.46972		0.93944		44	Food intake
hsa-miR-3976	FFQ total KH	-0.01716	0.951		0.98483		44	Food intake
hsa-miR-375-3p	FFQ total KH	0.2523	0.14974		0.56348		44	Food intake
hsa-miR-200b-3p	FFQ total KH	0.3142	0.14417		0.5767		44	Food intake
hsa-miR-6728-5p	FFQ total KH	-0.3669	0.11217		0.44868		44	Food intake
hsa-miR-203a-3p	FFQ total KH	0.2706	0.30968		0.74324		44	Food intake
hsa-miR-26a-5p	FFQ total KH	0.207	0.33032		0.49548		44	Food intake
hsa-miR-6785-5p	FFQ total KH	-0.4615	0.13384		0.40151		44	Food intake
hsa-miR-92a-3p	FFQ total KH	0.07059	0.79665		1		44	Food intake
hsa-miR-122-5p	FFQ total KH	0.09123	0.71014		0.71908		44	Food intake
hsa-miR-3960	FFQ total KH	-0.08235	0.76293		0.91053		44	Food intake
hsa-miR-4443	FFQ total KH	0.1748	0.58826		0.88239		44	Food intake
hsa-miR-4516	FFQ total KH	-0.02993	0.90833		0.90833		44	Food intake
hsa-miR-151b	FFQ total KH	0.2266	0.23616		0.49045		44	Food intake
hsa-miR-203a-5p	FFQ total KH	0.1706	0.5266		0.97815		44	Food intake
hsa-miR-92a-1-5p	FFQ total KH	0.156	0.59441		0.93346		44	Food intake
hsa-miR-1246	FFQ total protein	0.1447	0.34732		0.69464		44	Food intake
hsa-miR-1290	FFQ total protein	0.1371	0.37346		0.80984		44	Food intake
hsa-miR-423-5p	FFQ total protein	0.01402	0.94673		0.94673		44	Food intake
hsa-miR-6741-5p	FFQ total protein	-0.05215	0.73601		0.82916		44	Food intake
hsa-miR-148a-3p	FFQ total protein	-0.2134	0.16901		0.64002		44	Food intake
hsa-miR-378a-3p	FFQ total protein	0.3077	0.30629		0.92811		44	Food intake
hsa-miR-6731-5p	FFQ total protein	-0.2378	0.4571		0.68565		44	Food intake
hsa-miR-10400-5p	FFQ total protein	0.04384	0.78226		0.93871		44	Food intake
hsa-miR-320d	FFQ total protein	0.08785	0.59364		0.99657		44	Food intake
hsa-let-7c-5p	FFQ total protein	0.06818	0.70528		0.81135		44	Food intake
hsa-let-7b-5p	FFQ total protein	-0.08305	0.61894		0.93256		44	Food intake
hsa-miR-320e	FFQ total protein	-0.0532	0.7836		0.92493		44	Food intake
hsa-let-7a-5p	FFQ total protein	-0.04412	0.80702		0.92301		44	Food intake
hsa-miR-184	FFQ total protein	-0.2406	0.30544		0.56761		44	Food intake
hsa-miR-22-3p	FFQ total protein	-0.1099	0.72325		0.90088		44	Food intake
hsa-let-7f-5p	FFQ total protein	-0.2087	0.32619		0.89056		44	Food intake
hsa-miR-3168	FFQ total protein	-0.0496	0.76368		0.91642		44	Food intake
hsa-miR-6816-5p	FFQ total protein	-0.2126	0.21927		0.52625		44	Food intake
hsa-miR-619-3p	FFQ total protein	0.3846	0.21839		0.72294		44	Food intake
hsa-miR-151a-3p	FFQ total protein	0.02933	0.87344		0.99441		44	Food intake
hsa-miR-21-5p	FFQ total protein	-0.2974	0.18995		0.81741		44	Food intake
hsa-miR-3976	FFQ total protein	0.1201	0.64579		0.98483		44	Food intake
hsa-miR-375-3p	FFQ total protein	-0.02307	0.89705		0.91482		44	Food intake
hsa-miR-200b-3p	FFQ total protein	-0.01779	0.93703		0.93703		44	Food intake
hsa-miR-6728-5p	FFQ total protein	-0.07068	0.76733		0.96439		44	Food intake
hsa-miR-99a-5p	FFQ total protein	0.2678	0.20501		0.61502		44	Food intake
hsa-miR-203a-3p	FFQ total protein	-0.1647	0.54122		0.89972		44	Food intake
hsa-miR-30d-5p	FFQ total protein	-0.02105	0.93395		0.93395		44	Food intake
hsa-miR-26a-5p	FFQ total protein	-0.2522	0.23352		0.40032		44	Food intake
hsa-miR-6785-5p	FFQ total protein	-0.5175	0.088651		0.40151		44	Food intake
hsa-miR-92a-3p	FFQ total protein	0	1		1		44	Food intake
hsa-miR-122-5p	FFQ total protein	0.3368	0.15856		0.38054		44	Food intake
hsa-miR-3960	FFQ total protein	0.05294	0.84789		0.91053		44	Food intake
hsa-miR-4443	FFQ total protein	-0.2727	0.39123		0.7836		44	Food intake
hsa-miR-4516	FFQ total protein	-0.1455	0.5634		0.90833		44	Food intake
hsa-miR-151b	FFQ total protein	0.2044	0.28612		0.49045		44	Food intake
hsa-miR-203a-5p	FFQ total protein	-0.1765	0.51216		0.97815		44	Food intake
hsa-miR-92a-1-5p	FFQ total protein	0.0989	0.7385		0.93346		44	Food intake
hsa-miR-1246	FFQ total salt	0.07562	0.62564		0.89481		44	Food intake
hsa-miR-1290	FFQ total salt	0.09493	0.5399		0.80984		44	Food intake
hsa-miR-423-5p	FFQ total salt	-0.05437	0.79195		0.94673		44	Food intake
hsa-miR-6741-5p	FFQ total salt	-0.146	0.34423		0.82916		44	Food intake
hsa-miR-148a-3p	FFQ total salt	-0.08767	0.57615		0.64378		44	Food intake
hsa-miR-378a-3p	FFQ total salt	0.2473	0.41497		0.92811		44	Food intake
hsa-miR-6731-5p	FFQ total salt	-0.1958	0.54287		0.72138		44	Food intake
hsa-miR-10400-5p	FFQ total salt	0.2067	0.189		0.75599		44	Food intake
hsa-miR-320d	FFQ total salt	-0.05588	0.73547		0.99657		44	Food intake
hsa-let-7c-5p	FFQ total salt	-0.04345	0.81025		0.81135		44	Food intake
hsa-let-7b-5p	FFQ total salt	-0.02911	0.86227		0.93256		44	Food intake
hsa-miR-320e	FFQ total salt	-0.1293	0.50373		0.92493		44	Food intake
hsa-let-7a-5p	FFQ total salt	-0.1136	0.52744		0.92301		44	Food intake
hsa-miR-184	FFQ total salt	-0.1685	0.47766		0.71649		44	Food intake
hsa-miR-22-3p	FFQ total salt	0.03297	0.92059		0.92059		44	Food intake
hsa-let-7f-5p	FFQ total salt	-0.2426	0.2522		0.89056		44	Food intake
hsa-miR-3168	FFQ total salt	-0.1691	0.30332		0.60503		44	Food intake
hsa-miR-619-3p	FFQ total salt	0.1678	0.60373		0.72294		44	Food intake
hsa-miR-151a-3p	FFQ total salt	0.03519	0.84835		0.99441		44	Food intake
hsa-miR-21-5p	FFQ total salt	-0.2883	0.20435		0.81741		44	Food intake
hsa-miR-3976	FFQ total salt	0.03188	0.90332		0.98483		44	Food intake
hsa-miR-375-3p	FFQ total salt	-0.04568	0.79708		0.91482		44	Food intake
hsa-miR-200b-3p	FFQ total salt	-0.1245	0.56995		0.93703		44	Food intake
hsa-miR-99a-5p	FFQ total salt	0.01913	0.93033		0.93033		44	Food intake
hsa-miR-203a-3p	FFQ total salt	0.05	0.85649		0.89972		44	Food intake
hsa-miR-30d-5p	FFQ total salt	-0.0807	0.74271		0.90717		44	Food intake
hsa-miR-26a-5p	FFQ total salt	-0.3574	0.087062		0.40032		44	Food intake
hsa-miR-6785-5p	FFQ total salt	-0.2238	0.48491		0.75425		44	Food intake
hsa-miR-92a-3p	FFQ total salt	-0.01765	0.95195		1		44	Food intake
hsa-miR-122-5p	FFQ total salt	0.3433	0.15018		0.38054		44	Food intake
hsa-miR-3960	FFQ total salt	0.1324	0.62482		0.91053		44	Food intake
hsa-miR-4443	FFQ total salt	-0.4895	0.10963		0.7836		44	Food intake
hsa-miR-4516	FFQ total salt	0.0547	0.83061		0.90833		44	Food intake
hsa-miR-151b	FFQ total salt	0.1461	0.44958		0.49045		44	Food intake
hsa-miR-203a-5p	FFQ total salt	0.03824	0.89105		0.97815		44	Food intake
hsa-miR-92a-1-5p	FFQ total salt	0.05495	0.85568		0.93346		44	Food intake
hsa-miR-1246	FFQ total sugar	-0.2335	0.1269		0.38069		44	Food intake
hsa-miR-1290	FFQ total sugar	-0.16	0.29853		0.80984		44	Food intake
hsa-miR-423-5p	FFQ total sugar	0.252	0.21347		0.82658		44	Food intake
hsa-miR-6741-5p	FFQ total sugar	0.07371	0.63338		0.82916		44	Food intake
hsa-miR-148a-3p	FFQ total sugar	0.1549	0.32001		0.64002		44	Food intake
hsa-miR-378a-3p	FFQ total sugar	0.08791	0.7785		0.9342		44	Food intake
hsa-miR-6731-5p	FFQ total sugar	-0.5175	0.088651		0.48528		44	Food intake
hsa-miR-10400-5p	FFQ total sugar	0.05551	0.72623		0.93871		44	Food intake
hsa-miR-320d	FFQ total sugar	-0.0008097	0.99657		0.99657		44	Food intake
hsa-let-7b-5p	FFQ total sugar	0.1384	0.40582		0.93256		44	Food intake
hsa-miR-320e	FFQ total sugar	0.05172	0.7895		0.92493		44	Food intake
hsa-let-7a-5p	FFQ total sugar	0.09592	0.5941		0.92301		44	Food intake
hsa-miR-184	FFQ total sugar	-0.0406	0.86618		0.87119		44	Food intake
hsa-miR-22-3p	FFQ total sugar	0.2363	0.43669		0.90088		44	Food intake
hsa-let-7f-5p	FFQ total sugar	0.2661	0.20805		0.89056		44	Food intake
hsa-miR-3168	FFQ total sugar	0.1581	0.33514		0.60503		44	Food intake
hsa-miR-6816-5p	FFQ total sugar	0.158	0.36329		0.62278		44	Food intake
hsa-miR-619-3p	FFQ total sugar	-0.04895	0.88634		0.88634		44	Food intake
hsa-miR-151a-3p	FFQ total sugar	-0.03776	0.83726		0.99441		44	Food intake
hsa-miR-1250-5p	FFQ total sugar	-0.2802	0.35338		0.47117		44	Food intake
hsa-miR-21-5p	FFQ total sugar	0.1779	0.43861		0.93944		44	Food intake
hsa-miR-3976	FFQ total sugar	0.1397	0.59201		0.98483		44	Food intake
hsa-miR-375-3p	FFQ total sugar	0.2504	0.1528		0.56348		44	Food intake
hsa-miR-200b-3p	FFQ total sugar	0.3478	0.10435		0.5767		44	Food intake
hsa-miR-6728-5p	FFQ total sugar	-0.4211	0.065788		0.39473		44	Food intake
hsa-miR-203a-3p	FFQ total sugar	0.3941	0.13194		0.74324		44	Food intake
hsa-miR-30d-5p	FFQ total sugar	0.4579	0.050294		0.30176		44	Food intake
hsa-miR-26a-5p	FFQ total sugar	0.1426	0.50455		0.50455		44	Food intake
hsa-miR-6785-5p	FFQ total sugar	-0.3357	0.28669		0.68056		44	Food intake
hsa-miR-92a-3p	FFQ total sugar	0.1118	0.68053		1		44	Food intake
hsa-miR-122-5p	FFQ total sugar	0.1737	0.47542		0.5705		44	Food intake
hsa-miR-3960	FFQ total sugar	-0.07941	0.77132		0.91053		44	Food intake
hsa-miR-4443	FFQ total sugar	0.2517	0.43012		0.7836		44	Food intake
hsa-miR-4516	FFQ total sugar	0.03199	0.90181		0.90833		44	Food intake
hsa-miR-151b	FFQ total sugar	0.166	0.3878		0.49045		44	Food intake
hsa-miR-203a-5p	FFQ total sugar	0.2735	0.30428		0.97815		44	Food intake
hsa-miR-92a-1-5p	FFQ total sugar	0.2	0.4924		0.93346		44	Food intake
